# Supplementary material for: Interferon Regulatory Factor 4 Correlated With Immune Cells Infiltration Could Predict Prognosis for Patients With Lung Adenocarcinoma
Source: Front Oncol. 2021 Jun 14;11:698465. doi: 10.3389/fonc.2021.698465 (PMC8236722; doi:10.3389/fonc.2021.698465)
Supplement: Supplementary file 16 [file Table_1.xlsx]

## Sheet: TCGA-LUAD-cohort
ID	Gender	age	race	T	N	M	TNM	smoking	RS-IRF4	Label	Label2	Label3	OS-year	OS-month	OS-Status
TCGA-67-4679-01	M	>60	WHITE	T3	N0	M0	unknown	Yes	1.85289	Low exp	High exp	Low exp	1.2274	14.7288	0
TCGA-73-4677-01	M	>60	WHITE	T2	N0	M0	unknown	Yes	1.88528	Low exp	High exp	Low exp	0.10411	1.24932	1
TCGA-69-8254-01	M	>60	WHITE	T2	unknown	unknown	unknown	Yes	2.8926	High exp	High exp	Low exp	1.12055	13.4466	0
TCGA-64-1678-01	F	>60	WHITE	T2	N0	M0	unknown	Yes	1.04715	Low exp	Low exp	Low exp	3.25753	39.0904	0
TCGA-55-5899-01	M	<=60	WHITE	T1	N1	M0	unknown	Yes	1.7508	Low exp	Low exp	Low exp	2.54795	30.5753	0
TCGA-38-4626-01	F	<=60	WHITE	T2	N0	M0	unknown	Yes	2.36738	Low exp	High exp	Low exp	10.0658	120.789	0
TCGA-69-7765-01	M	<=60	BLACK	T4	N0	unknown	unknown	Yes	3.9545	High exp	High exp	High exp	0.452055	5.42466	0
TCGA-50-5045-01	F	<=60	BLACK	T2	N1	M0	unknown	unknown	3.28916	High exp	High exp	Low exp	5.95616	71.474	1
TCGA-64-1680-01	M	>60	WHITE	T2	N2	M1	IV	Yes	0.532549	Low exp	Low exp	Low exp	3.08493	37.0192	0
TCGA-78-7156-01	M	>60	WHITE	T4	N1	M1	IV	Yes	0.991646	Low exp	Low exp	Low exp	2.67397	32.0877	1
TCGA-78-7167-01	M	>60	WHITE	T2	N0	M1	IV	Yes	1.45061	Low exp	Low exp	Low exp	7.34521	88.1425	1
TCGA-78-7160-01	M	>60	WHITE	T4	N2	M1	IV	Yes	2.67581	High exp	High exp	Low exp	1.90959	22.9151	1
TCGA-93-A4JN-01	M	>60	WHITE	T2	N0	M1	IV	Yes	3.88837	High exp	High exp	High exp	1.96712	23.6055	0
TCGA-55-6968-01	M	>60	WHITE	T1	N0	M1	IV	Yes	5.06742	High exp	High exp	High exp	3.54247	42.5096	1
TCGA-73-4670-01	F	>60	WHITE	T2	N0	M1	IV	Yes	1.5538	Low exp	Low exp	Low exp	0.358904	4.30685	0
TCGA-55-8094-01	M	<=60	WHITE	T2	N0	M1	IV	Yes	0.225773	Low exp	Low exp	Low exp	1.48219	17.7863	0
TCGA-55-8512-01	M	<=60	WHITE	T1	N1	M1	IV	Yes	1.34937	Low exp	Low exp	Low exp	1.66301	19.9562	1
TCGA-55-8620-01	M	<=60	WHITE	T1	N1	M1	IV	Yes	4.31743	High exp	High exp	High exp	1.0274	12.3288	1
TCGA-78-7145-01	F	<=60	WHITE	T4	N1	M1	IV	Yes	1.34497	Low exp	Low exp	Low exp	2.26301	27.1562	1
TCGA-53-7624-01	F	<=60	WHITE	T2	N0	M1	IV	Yes	1.87742	Low exp	High exp	Low exp	2.85753	34.2904	1
TCGA-73-4666-01	F	<=60	WHITE	T1	N0	M1	IV	Yes	2.36911	Low exp	High exp	Low exp	2.19178	26.3014	0
TCGA-05-4244-01	M	>60	unknown	T2	N2	M1	IV	Yes	1.75711	Low exp	High exp	Low exp	0	0	0
TCGA-05-4425-01	F	>60	unknown	T2	N0	M1	IV	Yes	2.14881	Low exp	High exp	Low exp	1.83288	21.9945	0
TCGA-MP-A4T7-01	F	>60	unknown	T2	N0	M1	IV	Yes	2.22215	Low exp	High exp	Low exp	0.457534	5.49041	1
TCGA-05-4434-01	F	>60	unknown	T4	N1	M1	IV	Yes	3.20347	High exp	High exp	Low exp	1.25205	15.0247	1
TCGA-38-4632-01	M	<=60	BLACK	T2	N1	M1	IV	Yes	1.89834	Low exp	High exp	Low exp	3.71781	44.6137	1
TCGA-L9-A5IP-01	F	<=60	BLACK	T3	N2	M1	IV	Yes	1.26334	Low exp	Low exp	Low exp	0.158904	1.90685	1
TCGA-97-8171-01	M	>60	ASIAN	T2	N2	M1	IV	Yes	0.891374	Low exp	Low exp	Low exp	1.55616	18.674	0
TCGA-86-7701-01	M	>60	WHITE	T2	N0	M1	IV	No	5.80426	High exp	High exp	High exp	2.59452	31.1342	0
TCGA-50-6591-01	F	>60	WHITE	T2	N0	M1	IV	No	0.530257	Low exp	Low exp	Low exp	0.326027	3.91233	1
TCGA-99-8033-01	F	>60	WHITE	unknown	unknown	M1	IV	No	2.34362	Low exp	High exp	Low exp	1.79726	21.5671	1
TCGA-55-7816-01	F	<=60	WHITE	unknown	unknown	unknown	IV	No	2.92597	High exp	High exp	Low exp	1.28219	15.3863	1
TCGA-05-4402-01	F	<=60	unknown	T2	unknown	M1	IV	No	3.69566	High exp	High exp	High exp	0.668493	8.02192	1
TCGA-93-A4JP-01	M	>60	ASIAN	unknown	unknown	M1	IV	No	1.60136	Low exp	Low exp	Low exp	1.58356	19.0027	0
TCGA-55-8615-01	M	>60	WHITE	T3	N2	unknown	III	Yes	0.54643	Low exp	Low exp	Low exp	1.22192	14.663	0
TCGA-64-5775-01	M	>60	WHITE	T4	N0	M0	III	Yes	0.832044	Low exp	Low exp	Low exp	0.169863	2.03836	1
TCGA-78-7154-01	M	>60	WHITE	T3	N2	M0	III	Yes	0.962276	Low exp	Low exp	Low exp	1.62466	19.4959	1
TCGA-49-4494-01	M	>60	WHITE	T3	N2	M0	III	Yes	1.14796	Low exp	Low exp	Low exp	2.96164	35.5397	1
TCGA-35-5375-01	M	>60	WHITE	T2	N2	M0	III	Yes	1.39197	Low exp	Low exp	Low exp	0.723288	8.67945	0
TCGA-97-8176-01	M	>60	WHITE	T3	N1	M0	III	Yes	1.39993	Low exp	Low exp	Low exp	1.28219	15.3863	1
TCGA-73-4659-01	M	>60	WHITE	T2	N2	M0	III	Yes	1.45	Low exp	Low exp	Low exp	1.94795	23.3753	1
TCGA-78-7149-01	M	>60	WHITE	T4	N0	M0	III	Yes	1.70449	Low exp	Low exp	Low exp	10.7945	129.534	0
TCGA-50-5072-01	M	>60	WHITE	T2	N2	M0	III	Yes	1.79062	Low exp	High exp	Low exp	0.684932	8.21918	1
TCGA-78-7536-01	M	>60	WHITE	T2	N2	M0	III	Yes	1.98392	Low exp	High exp	Low exp	0.668493	8.02192	1
TCGA-49-6745-01	M	>60	WHITE	T2	N2	M0	III	Yes	2.18538	Low exp	High exp	Low exp	1.43014	17.1616	0
TCGA-62-8399-01	M	>60	WHITE	T2	N2	M0	III	Yes	2.23029	Low exp	High exp	Low exp	7.3863	88.6356	0
TCGA-MP-A4TC-01	M	>60	WHITE	T1	N2	M0	III	Yes	2.24641	Low exp	High exp	Low exp	0.20274	2.43288	1
TCGA-MP-A4TD-01	M	>60	WHITE	T2	N2	M0	III	Yes	2.80452	High exp	High exp	Low exp	0.841096	10.0932	1
TCGA-55-7227-01	M	>60	WHITE	T3	N1	unknown	III	Yes	2.95219	High exp	High exp	Low exp	2.60822	31.2986	1
TCGA-64-5779-01	M	>60	WHITE	T2	N2	M0	III	Yes	3.70464	High exp	High exp	High exp	2.36712	28.4055	0
TCGA-55-7727-01	M	>60	WHITE	T1	N2	unknown	III	Yes	4.06025	High exp	High exp	High exp	0.326027	3.91233	0
TCGA-55-1594-01	M	>60	WHITE	T2	N2	M0	III	Yes	4.07002	High exp	High exp	High exp	3.2274	38.7288	0
TCGA-NJ-A4YI-01	F	>60	WHITE	T2	N2	M0	III	Yes	1.25841	Low exp	Low exp	Low exp	0.0109589	0.131507	1
TCGA-78-7146-01	F	>60	WHITE	T2	N2	M0	III	Yes	1.29033	Low exp	Low exp	Low exp	0.473973	5.68767	1
TCGA-49-4507-01	F	>60	WHITE	T3	N1	M0	III	Yes	1.83418	Low exp	High exp	Low exp	0.734247	8.81096	1
TCGA-55-7283-01	F	>60	WHITE	T3	N2	unknown	III	Yes	1.85748	Low exp	High exp	Low exp	1.66849	20.0219	0
TCGA-49-6761-01	F	>60	WHITE	T1	N2	unknown	III	Yes	2.25819	Low exp	High exp	Low exp	0.969863	11.6384	0
TCGA-95-A4VK-01	F	>60	WHITE	T2	N2	M0	III	Yes	2.37177	Low exp	High exp	Low exp	1.78356	21.4027	0
TCGA-50-6595-01	F	>60	WHITE	T2	N2	M0	III	Yes	2.44049	Low exp	High exp	Low exp	0.517808	6.2137	1
TCGA-64-1677-01	F	>60	WHITE	T2	N2	M0	III	Yes	2.66335	High exp	High exp	Low exp	1.72055	20.6466	1
TCGA-MP-A4T6-01	F	>60	WHITE	T1	N2	unknown	III	Yes	2.75054	High exp	High exp	Low exp	4.90411	58.8493	1
TCGA-95-A4VP-01	F	>60	WHITE	T2	N2	M0	III	Yes	2.93855	High exp	High exp	Low exp	1.65753	19.8904	0
TCGA-55-6970-01	F	>60	WHITE	T2	N2	unknown	III	Yes	3.20177	High exp	High exp	Low exp	1.27123	15.2548	1
TCGA-86-8056-01	F	>60	WHITE	T4	N0	M0	III	Yes	3.21392	High exp	High exp	Low exp	0.380822	4.56986	0
TCGA-49-6743-01	F	>60	WHITE	T1	N2	unknown	III	Yes	3.42158	High exp	High exp	High exp	4.4411	53.2932	0
TCGA-99-7458-01	F	>60	WHITE	T4	N0	M0	III	Yes	3.43387	High exp	High exp	High exp	2.04658	24.5589	0
TCGA-44-3396-01	F	>60	WHITE	T2	N2	M0	III	Yes	3.49511	High exp	High exp	High exp	3.09589	37.1507	0
TCGA-97-7554-01	F	>60	WHITE	T2	N2	M0	III	Yes	4.45304	High exp	High exp	High exp	2.12329	25.4795	0
TCGA-73-4675-01	M	<=60	WHITE	T3	N1	M0	III	Yes	1.37364	Low exp	Low exp	Low exp	2.52603	30.3123	1
TCGA-62-8398-01	M	<=60	WHITE	T2	N2	M0	III	Yes	2.04238	Low exp	High exp	Low exp	1.21644	14.5973	1
TCGA-86-8359-01	M	<=60	WHITE	T3	N2	M0	III	Yes	2.54942	High exp	High exp	Low exp	1.21644	14.5973	1
TCGA-91-6848-01	M	<=60	WHITE	T2	N2	unknown	III	Yes	3.92519	High exp	High exp	High exp	0.613699	7.36438	0
TCGA-49-4490-01	F	<=60	WHITE	T3	N2	M0	III	Yes	0.919545	Low exp	Low exp	Low exp	1.05479	12.6575	1
TCGA-78-7220-01	F	<=60	WHITE	T2	N2	M0	III	Yes	1.01258	Low exp	Low exp	Low exp	2.21096	26.5315	1
TCGA-78-7158-01	F	<=60	WHITE	T4	N2	M0	III	Yes	1.66464	Low exp	Low exp	Low exp	0.490411	5.88493	1
TCGA-50-6593-01	F	<=60	WHITE	T1	N2	M0	III	Yes	1.69615	Low exp	Low exp	Low exp	0.920548	11.0466	1
TCGA-64-1679-01	F	<=60	WHITE	T1	N2	M0	III	Yes	1.77535	Low exp	High exp	Low exp	6.81644	81.7973	0
TCGA-55-6981-01	F	<=60	WHITE	T1	N2	M0	III	Yes	1.9706	Low exp	High exp	Low exp	3.77808	45.337	1
TCGA-50-5051-01	F	<=60	WHITE	T2	N2	M0	III	Yes	2.21633	Low exp	High exp	Low exp	1.30959	15.7151	1
TCGA-MP-A4T9-01	F	<=60	WHITE	T2	N2	unknown	III	Yes	2.25928	Low exp	High exp	Low exp	3.46575	41.589	1
TCGA-69-7974-01	F	<=60	WHITE	T2	N2	unknown	III	Yes	2.37576	Low exp	High exp	Low exp	0.50411	6.04932	0
TCGA-44-6774-01	F	<=60	WHITE	T1	N2	M0	III	Yes	3.17237	High exp	High exp	Low exp	1.80274	21.6329	0
TCGA-55-A48Z-01	F	<=60	WHITE	T1	N3	unknown	III	Yes	3.8508	High exp	High exp	High exp	1.78356	21.4027	0
TCGA-50-5941-01	F	<=60	WHITE	T2	N2	M0	III	Yes	3.89296	High exp	High exp	High exp	4.03836	48.4603	0
TCGA-53-7813-01	F	<=60	WHITE	T4	N0	M0	III	Yes	4.745	High exp	High exp	High exp	1.16164	13.9397	0
TCGA-75-6214-01	F	unknown	unknown	T2	N2	M0	III	Yes	0.305477	Low exp	Low exp	Low exp	3.05479	36.6575	1
TCGA-05-4395-01	M	>60	unknown	T4	N2	M0	III	Yes	0.961412	Low exp	Low exp	Low exp	0	0	1
TCGA-MP-A4T8-01	M	>60	unknown	T2	N2	M0	III	Yes	1.02996	Low exp	Low exp	Low exp	0.441096	5.29315	1
TCGA-05-4384-01	M	>60	unknown	T2	N2	M0	III	Yes	1.61113	Low exp	Low exp	Low exp	1.16712	14.0055	0
TCGA-05-4396-01	M	>60	unknown	T4	N1	M0	III	Yes	1.91975	Low exp	High exp	Low exp	0.830137	9.96164	1
TCGA-05-4418-01	M	>60	unknown	T3	N2	M0	III	Yes	3.21842	High exp	High exp	Low exp	0.750685	9.00822	1
TCGA-05-5420-01	M	>60	unknown	T2	N2	M0	III	Yes	4.0954	High exp	High exp	High exp	1.25205	15.0247	0
TCGA-05-4250-01	F	>60	unknown	T3	N1	M0	III	Yes	1.97072	Low exp	High exp	Low exp	0.331507	3.97808	1
TCGA-05-4415-01	M	<=60	unknown	T4	N2	M0	III	Yes	2.26705	Low exp	High exp	Low exp	0.249315	2.99178	1
TCGA-05-4398-01	F	<=60	unknown	T4	N3	M0	III	Yes	2.9997	High exp	High exp	Low exp	3.92055	47.0466	0
TCGA-50-6594-01	F	>60	BLACK	T3	N2	M0	III	Yes	1.2604	Low exp	Low exp	Low exp	1.0137	12.1644	1
TCGA-86-7714-01	F	>60	BLACK	T1	N2	M0	III	Yes	2.01836	Low exp	High exp	Low exp	1.71233	20.5479	1
TCGA-99-8025-01	F	>60	BLACK	T3	N2	M0	III	Yes	2.28286	Low exp	High exp	Low exp	2.90411	34.8493	0
TCGA-91-6849-01	F	>60	BLACK	T2	N2	unknown	III	Yes	3.18331	High exp	High exp	Low exp	0.0958904	1.15068	0
TCGA-NJ-A7XG-01	M	<=60	BLACK	T4	N1	M0	III	Yes	0.786391	Low exp	Low exp	Low exp	1.69041	20.2849	0
TCGA-44-5643-01	M	<=60	BLACK	T2	N2	M0	III	Yes	2.49151	Low exp	High exp	Low exp	2.77534	33.3041	0
TCGA-49-AAR4-01	M	<=60	BLACK	T2	N2	unknown	III	Yes	3.35282	High exp	High exp	Low exp	2.40822	28.8986	1
TCGA-50-5933-01	M	>60	WHITE	T4	N2	M0	III	unknown	1.38152	Low exp	Low exp	Low exp	6.55616	78.674	1
TCGA-50-5044-01	F	>60	WHITE	T4	N1	M0	III	unknown	1.87003	Low exp	High exp	Low exp	1.70959	20.5151	1
TCGA-50-5930-01	M	<=60	WHITE	T2	N2	M0	III	unknown	2.6072	High exp	High exp	Low exp	0.772603	9.27123	1
TCGA-50-5936-01	M	<=60	WHITE	T2	N2	M0	III	unknown	2.77507	High exp	High exp	Low exp	0.70411	8.44932	1
TCGA-55-8505-01	M	>60	WHITE	T1	N2	unknown	III	No	2.54867	High exp	High exp	Low exp	1.20548	14.4658	0
TCGA-62-8394-01	F	>60	WHITE	T4	N2	M0	III	No	1.29948	Low exp	Low exp	Low exp	0.380822	4.56986	1
TCGA-49-4512-01	F	>60	WHITE	T2	N2	unknown	III	No	1.47741	Low exp	Low exp	Low exp	2.47945	29.7534	1
TCGA-38-6178-01	F	>60	WHITE	T2	N2	unknown	III	No	2.31305	Low exp	High exp	Low exp	1.2274	14.7288	0
TCGA-62-A46Y-01	F	>60	WHITE	T2	N2	M0	III	No	2.42243	Low exp	High exp	Low exp	1.13425	13.611	1
TCGA-62-8402-01	F	>60	WHITE	T2	N2	M0	III	No	2.75713	High exp	High exp	Low exp	4.10411	49.2493	1
TCGA-86-A4P8-01	F	<=60	WHITE	T1	N2	unknown	III	No	3.28799	High exp	High exp	Low exp	2.20548	26.4658	0
TCGA-97-8547-01	F	>60	unknown	T2	N2	unknown	III	No	1.66855	Low exp	Low exp	Low exp	1.8	21.6	0
TCGA-05-5429-01	M	<=60	unknown	T3	N2	M0	III	No	1.07774	Low exp	Low exp	Low exp	0.753425	9.0411	1
TCGA-49-6742-01	M	>60	WHITE	T2	N1	M0	II	Yes	0.674332	Low exp	Low exp	Low exp	1.33699	16.0438	1
TCGA-53-A4EZ-01	M	>60	WHITE	T2	N1	unknown	II	Yes	1.00959	Low exp	Low exp	Low exp	2.93425	35.211	0
TCGA-86-8054-01	M	>60	WHITE	T2	N1	M0	II	Yes	1.27115	Low exp	Low exp	Low exp	3.14521	37.7425	0
TCGA-95-8494-01	M	>60	WHITE	T2	N1	M0	II	Yes	1.36958	Low exp	Low exp	Low exp	0.230137	2.76164	0
TCGA-62-A471-01	M	>60	WHITE	T2	N1	M0	II	Yes	1.43035	Low exp	Low exp	Low exp	3.4137	40.9644	0
TCGA-55-7284-01	M	>60	WHITE	T3	N0	unknown	II	Yes	1.62744	Low exp	Low exp	Low exp	0.665753	7.98904	1
TCGA-78-7166-01	M	>60	WHITE	T2	N1	M0	II	Yes	1.7	Low exp	Low exp	Low exp	0.706849	8.48219	1
TCGA-44-8119-01	M	>60	WHITE	T3	N0	M0	II	Yes	1.82262	Low exp	High exp	Low exp	0.780822	9.36986	0
TCGA-78-7148-01	M	>60	WHITE	T2	N1	M0	II	Yes	1.83755	Low exp	High exp	Low exp	1.71507	20.5808	1
TCGA-MP-A4SY-01	M	>60	WHITE	T2	N1	M0	II	Yes	1.88177	Low exp	High exp	Low exp	4.11233	49.3479	1
TCGA-38-4629-01	M	>60	WHITE	T3	N0	M0	II	Yes	1.88747	Low exp	High exp	Low exp	2.36712	28.4055	1
TCGA-97-8174-01	M	>60	WHITE	T2	N0	M0	II	Yes	2.05429	Low exp	High exp	Low exp	0.449315	5.39178	1
TCGA-91-A4BD-01	M	>60	WHITE	T1	N1	unknown	II	Yes	2.09245	Low exp	High exp	Low exp	1.65205	19.8247	0
TCGA-69-8453-01	M	>60	WHITE	T3	N0	unknown	II	Yes	2.15121	Low exp	High exp	Low exp	2.2274	26.7288	0
TCGA-64-5815-01	M	>60	WHITE	T2	N1	M0	II	Yes	2.17304	Low exp	High exp	Low exp	2.3726	28.4712	0
TCGA-86-7711-01	M	>60	WHITE	T2	N1	M0	II	Yes	2.23859	Low exp	High exp	Low exp	2.86575	34.389	1
TCGA-50-8459-01	M	>60	WHITE	T3	N0	M0	II	Yes	2.36073	Low exp	High exp	Low exp	3.06575	36.789	0
TCGA-55-6712-01	M	>60	WHITE	T2	N1	unknown	II	Yes	2.45704	Low exp	High exp	Low exp	0.468493	5.62192	1
TCGA-62-A472-01	M	>60	WHITE	T3	N0	M0	II	Yes	2.62961	High exp	High exp	Low exp	2.49315	29.9178	0
TCGA-55-7907-01	M	>60	WHITE	T2	N1	unknown	II	Yes	2.73219	High exp	High exp	Low exp	0.939726	11.2767	1
TCGA-55-6983-01	M	>60	WHITE	T2	N1	M0	II	Yes	2.97541	High exp	High exp	Low exp	7.73425	92.811	0
TCGA-44-6146-01	M	>60	WHITE	T3	N0	M0	II	Yes	2.98413	High exp	High exp	Low exp	1.99452	23.9342	0
TCGA-55-6975-01	M	>60	WHITE	T2	N1	M0	II	Yes	3.05603	High exp	High exp	Low exp	0.323288	3.87945	1
TCGA-55-7994-01	M	>60	WHITE	T3	N0	unknown	II	Yes	3.17969	High exp	High exp	Low exp	1.65205	19.8247	0
TCGA-55-A490-01	M	>60	WHITE	T2	N0	unknown	II	Yes	3.2458	High exp	High exp	Low exp	0.271233	3.25479	1
TCGA-91-7771-01	M	>60	WHITE	T3	N0	unknown	II	Yes	3.32129	High exp	High exp	Low exp	1.34795	16.1753	0
TCGA-55-A48Y-01	M	>60	WHITE	T2	N0	M0	II	Yes	3.39278	High exp	High exp	High exp	1.72603	20.7123	0
TCGA-95-7567-01	M	>60	WHITE	T2	N1	M0	II	Yes	3.48995	High exp	High exp	High exp	1.55616	18.674	0
TCGA-86-8055-01	M	>60	WHITE	T2	N1	M0	II	Yes	3.65574	High exp	High exp	High exp	0.339726	4.07671	1
TCGA-MP-A4TI-01	M	>60	WHITE	T2	N1	M0	II	Yes	4.08807	High exp	High exp	High exp	1.17534	14.1041	1
TCGA-55-8092-01	M	>60	WHITE	T3	N0	unknown	II	Yes	5.18384	High exp	High exp	High exp	0.421918	5.06301	1
TCGA-78-7161-01	F	>60	WHITE	T3	N0	M0	II	Yes	1.00901	Low exp	Low exp	Low exp	0.79726	9.56712	1
TCGA-78-7147-01	F	>60	WHITE	T2	N1	M0	II	Yes	1.29068	Low exp	Low exp	Low exp	1.60548	19.2658	1
TCGA-38-4627-01	F	>60	WHITE	T1	N1	M0	II	Yes	1.50874	Low exp	Low exp	Low exp	3.14247	37.7096	1
TCGA-49-4506-01	F	>60	WHITE	T2	N1	M0	II	Yes	1.60321	Low exp	Low exp	Low exp	2.73699	32.8438	1
TCGA-J2-8194-01	F	>60	WHITE	T3	N0	unknown	II	Yes	1.87197	Low exp	High exp	Low exp	1.98356	23.8027	0
TCGA-55-8506-01	F	>60	WHITE	T3	N0	unknown	II	Yes	1.91374	Low exp	High exp	Low exp	0.030137	0.361644	0
TCGA-49-4505-01	F	>60	WHITE	T2	N1	M0	II	Yes	2.28806	Low exp	High exp	Low exp	1.1726	14.0712	1
TCGA-91-6830-01	F	>60	WHITE	T1	N1	unknown	II	Yes	2.55869	High exp	High exp	Low exp	0.164384	1.9726	0
TCGA-86-8074-01	F	>60	WHITE	T1	N1	M0	II	Yes	2.66638	High exp	High exp	Low exp	0.0657534	0.789041	0
TCGA-95-A4VN-01	F	>60	WHITE	T2	N1	M0	II	Yes	2.91815	High exp	High exp	Low exp	1.51507	18.1808	0
TCGA-67-6217-01	F	>60	WHITE	T2	N1	M0	II	Yes	3.06758	High exp	High exp	Low exp	1.15616	13.874	0
TCGA-49-6744-01	F	>60	WHITE	T2	N1	unknown	II	Yes	3.15737	High exp	High exp	Low exp	4.61096	55.3315	0
TCGA-53-7626-01	F	>60	WHITE	T1	N1	M0	II	Yes	3.53887	High exp	High exp	High exp	2.54521	30.5425	1
TCGA-55-A48X-01	F	>60	WHITE	T1	N1	M0	II	Yes	3.6473	High exp	High exp	High exp	1.88767	22.6521	0
TCGA-78-7539-01	F	>60	WHITE	T2	N0	M0	II	Yes	3.78319	High exp	High exp	High exp	2.16712	26.0055	0
TCGA-55-8205-01	F	>60	WHITE	T2	N0	M0	II	Yes	3.89931	High exp	High exp	High exp	1.6411	19.6932	0
TCGA-MP-A4T4-01	F	>60	WHITE	T2	N1	M0	II	Yes	4.39374	High exp	High exp	High exp	7.16986	86.0384	1
TCGA-44-2659-01	F	>60	WHITE	T1	N1	M0	II	Yes	4.47335	High exp	High exp	High exp	3.74521	44.9425	0
TCGA-55-7914-01	F	>60	WHITE	T1	N1	unknown	II	Yes	5.51314	High exp	High exp	High exp	0.512329	6.14795	1
TCGA-86-6851-01	F	>60	WHITE	T1	N1	M0	II	Yes	6.70828	High exp	High exp	High exp	0.490411	5.88493	0
TCGA-73-4676-01	M	<=60	WHITE	T2	N1	M0	II	Yes	0.750755	Low exp	Low exp	Low exp	0.769863	9.23836	1
TCGA-78-7150-01	M	<=60	WHITE	T2	N1	M0	II	Yes	1.12367	Low exp	Low exp	Low exp	1.82466	21.8959	1
TCGA-86-8674-01	M	<=60	WHITE	T2	N1	M0	II	Yes	1.14495	Low exp	Low exp	Low exp	2.20822	26.4986	0
TCGA-86-A4JF-01	M	<=60	WHITE	T3	N0	M0	II	Yes	2.17723	Low exp	High exp	Low exp	2.01918	24.2301	1
TCGA-86-A4D0-01	M	<=60	WHITE	T2	N0	M0	II	Yes	2.22473	Low exp	High exp	Low exp	0.317808	3.8137	1
TCGA-MP-A4TE-01	M	<=60	WHITE	T2	N0	unknown	II	Yes	2.60781	High exp	High exp	Low exp	2.45479	29.4575	1
TCGA-MP-A4SW-01	M	<=60	WHITE	T2	N1	M0	II	Yes	3.18901	High exp	High exp	Low exp	4.87123	58.4548	1
TCGA-69-7978-01	M	<=60	WHITE	T2	N1	unknown	II	Yes	3.57213	High exp	High exp	High exp	0.367123	4.40548	0
TCGA-91-A4BC-01	M	<=60	WHITE	T2	N0	unknown	II	Yes	4.3919	High exp	High exp	High exp	0.120548	1.44658	0
TCGA-44-6779-01	F	<=60	WHITE	T2	N1	unknown	II	Yes	1.45541	Low exp	Low exp	Low exp	1.36986	16.4384	1
TCGA-49-6767-01	F	<=60	WHITE	T3	N0	unknown	II	Yes	1.60126	Low exp	Low exp	Low exp	1.85479	22.2575	0
TCGA-95-7039-01	F	<=60	WHITE	T3	N0	unknown	II	Yes	1.68662	Low exp	Low exp	Low exp	3.48493	41.8192	0
TCGA-44-7667-01	F	<=60	WHITE	T3	N0	unknown	II	Yes	1.88022	Low exp	High exp	Low exp	3.00548	36.0658	0
TCGA-NJ-A55O-01	F	<=60	WHITE	T1	N1	M0	II	Yes	2.03947	Low exp	High exp	Low exp	0.0356164	0.427397	0
TCGA-44-7670-01	F	<=60	WHITE	T1	N1	M0	II	Yes	3.13039	High exp	High exp	Low exp	2.41644	28.9973	0
TCGA-55-6979-01	F	<=60	WHITE	T2	N1	M0	II	Yes	3.484	High exp	High exp	High exp	0.649315	7.79178	1
TCGA-MP-A4TF-01	F	<=60	WHITE	T2	N0	M0	II	Yes	3.72817	High exp	High exp	High exp	0.920548	11.0466	1
TCGA-75-5125-01	M	unknown	unknown	T2	N1	M0	II	Yes	3.08602	High exp	High exp	Low exp	5.55342	66.6411	1
TCGA-05-4397-01	M	>60	unknown	T2	N1	M0	II	Yes	0.836834	Low exp	Low exp	Low exp	2.00274	24.0329	1
TCGA-05-4424-01	M	>60	unknown	T3	N0	M0	II	Yes	2.24998	Low exp	High exp	Low exp	2.50137	30.0164	0
TCGA-05-5425-01	M	>60	unknown	T2	N1	M0	II	Yes	2.58238	High exp	High exp	Low exp	2.41644	28.9973	0
TCGA-05-5423-01	M	>60	unknown	T2	N1	M0	II	Yes	2.95363	High exp	High exp	Low exp	0.413699	4.96438	0
TCGA-78-8660-01	M	>60	unknown	T2	N1	M0	II	Yes	3.00935	High exp	High exp	Low exp	0.879452	10.5534	1
TCGA-05-4432-01	M	>60	unknown	T2	N1	M0	II	Yes	3.56494	High exp	High exp	High exp	2.08493	25.0192	0
TCGA-05-4427-01	F	>60	unknown	T2	N1	M0	II	Yes	2.75961	High exp	High exp	Low exp	2.16712	26.0055	0
TCGA-05-5428-01	M	<=60	unknown	T1	N1	M0	II	Yes	1.12023	Low exp	Low exp	Low exp	1.83562	22.0274	0
TCGA-78-8640-01	M	<=60	unknown	T1	N1	M0	II	Yes	3.20001	High exp	High exp	Low exp	19.3479	232.175	0
TCGA-MP-A4TK-01	F	<=60	unknown	T2	N1	unknown	II	Yes	2.50868	Low exp	High exp	Low exp	1.59452	19.1342	1
TCGA-78-8648-01	F	<=60	unknown	T3	N0	M0	II	Yes	4.35142	High exp	High exp	High exp	3.31233	39.7479	1
TCGA-49-AAR9-01	M	>60	BLACK	T3	N0	unknown	II	Yes	0.730677	Low exp	Low exp	Low exp	0.712329	8.54795	1
TCGA-L9-A7SV-01	M	>60	BLACK	T2	N1	M0	II	Yes	1.3665	Low exp	Low exp	Low exp	1.54795	18.5753	0
TCGA-95-7562-01	M	>60	BLACK	T2	N1	M0	II	Yes	1.82585	Low exp	High exp	Low exp	0.238356	2.86027	1
TCGA-L9-A50W-01	M	>60	BLACK	T1	N1	unknown	II	Yes	2.42666	Low exp	High exp	Low exp	1.21096	14.5315	1
TCGA-MN-A4N1-01	M	<=60	BLACK	T2	N1	M0	II	Yes	0.461027	Low exp	Low exp	Low exp	2.26575	27.189	0
TCGA-73-A9RS-01	M	<=60	BLACK	T3	N0	M0	II	Yes	1.67868	Low exp	Low exp	Low exp	0.931507	11.1781	1
TCGA-44-7669-01	M	<=60	BLACK	T1	N1	unknown	II	Yes	2.74586	High exp	High exp	Low exp	1.5726	18.8712	1
TCGA-L9-A743-01	M	<=60	BLACK	T2	N1	M0	II	Yes	4.07641	High exp	High exp	High exp	1.81918	21.8301	0
TCGA-69-8253-01	F	<=60	BLACK	T1	N1	unknown	II	Yes	1.8409	Low exp	High exp	Low exp	1.16712	14.0055	0
TCGA-49-4510-01	F	<=60	BLACK	T2	N1	M0	II	Yes	2.05529	Low exp	High exp	Low exp	2.45479	29.4575	1
TCGA-55-7910-01	F	<=60	BLACK	T2	N0	M0	II	Yes	3.08516	High exp	High exp	Low exp	2.84932	34.1918	0
TCGA-69-A59K-01	F	<=60	BLACK	T3	N0	M0	II	Yes	3.20285	High exp	High exp	Low exp	1.61918	19.4301	0
TCGA-55-8508-01	F	<=60	BLACK	T2	N1	unknown	II	Yes	4.69236	High exp	High exp	High exp	1.69041	20.2849	0
TCGA-55-1596-01	M	<=60	ASIAN	T2	N1	M0	II	Yes	1.73666	Low exp	Low exp	Low exp	5.65753	67.8904	0
TCGA-73-4668-01	F	>60	AMERICAN INDIAN	T2	N1	M0	II	Yes	1.67611	Low exp	Low exp	Low exp	1.27945	15.3534	0
TCGA-50-5932-01	M	>60	WHITE	T2	N1	M0	II	unknown	1.60346	Low exp	Low exp	Low exp	3.38356	40.6027	1
TCGA-55-6984-01	F	>60	WHITE	T2	N1	M0	II	unknown	2.69883	High exp	High exp	Low exp	2.08219	24.9863	1
TCGA-50-5055-01	F	>60	WHITE	T1	N1	M0	II	unknown	3.91988	High exp	High exp	High exp	5.0137	60.1644	1
TCGA-50-5068-01	F	<=60	WHITE	T2	N1	unknown	II	unknown	2.04312	Low exp	High exp	Low exp	4.10685	49.2822	1
TCGA-49-AAR3-01	M	>60	BLACK	T2	N1	unknown	II	unknown	3.52734	High exp	High exp	High exp	5.1863	62.2356	0
TCGA-69-7760-01	M	>60	WHITE	T3	N0	M0	II	No	0.49457	Low exp	Low exp	Low exp	0.553425	6.6411	0
TCGA-86-7713-01	M	>60	WHITE	T2	N0	M0	II	No	3.08591	High exp	High exp	Low exp	3.16986	38.0384	0
TCGA-55-6978-01	M	>60	WHITE	T2	N0	unknown	II	No	3.17452	High exp	High exp	Low exp	0.482192	5.7863	1
TCGA-38-4628-01	F	>60	WHITE	T2	N1	M0	II	No	0.519984	Low exp	Low exp	Low exp	4.08767	49.0521	1
TCGA-62-8397-01	F	>60	WHITE	T3	N0	M0	II	No	1.78444	Low exp	High exp	Low exp	3.53151	42.3781	0
TCGA-55-8513-01	F	>60	WHITE	T3	N0	unknown	II	No	2.78704	High exp	High exp	Low exp	2.16712	26.0055	0
TCGA-55-6982-01	F	>60	WHITE	T2	N1	M0	II	No	2.90675	High exp	High exp	Low exp	2.72603	32.7123	1
TCGA-62-8395-01	F	>60	WHITE	T3	N0	M0	II	No	2.99359	High exp	High exp	Low exp	3.33151	39.9781	0
TCGA-J2-8192-01	F	>60	WHITE	T2	N1	unknown	II	No	3.11342	High exp	High exp	Low exp	2.02466	24.2959	0
TCGA-55-8619-01	F	>60	WHITE	T3	N0	unknown	II	No	3.56259	High exp	High exp	High exp	1.13973	13.6767	0
TCGA-86-8278-01	F	>60	WHITE	T2	N1	M0	II	No	3.73051	High exp	High exp	High exp	2.5863	31.0356	0
TCGA-86-8671-01	F	>60	WHITE	T2	N1	M0	II	No	4.59773	High exp	High exp	High exp	2.29863	27.5836	0
TCGA-86-8279-01	M	<=60	WHITE	T2	N1	M0	II	No	1.94568	Low exp	High exp	Low exp	2.6	31.2	0
TCGA-86-6562-01	M	<=60	WHITE	T2	N1	M0	II	No	2.2069	Low exp	High exp	Low exp	1.03014	12.3616	1
TCGA-86-8672-01	M	<=60	WHITE	T3	N0	M0	II	No	2.90375	High exp	High exp	Low exp	0.0520548	0.624658	1
TCGA-44-2665-01	F	<=60	WHITE	T2	N1	M0	II	No	1.91743	Low exp	High exp	Low exp	3.56438	42.7726	0
TCGA-86-8280-01	F	<=60	WHITE	T2	N0	M0	II	No	3.66714	High exp	High exp	High exp	1.92055	23.0466	0
TCGA-75-6212-01	F	unknown	unknown	T2	N1	M0	II	No	2.64882	High exp	High exp	Low exp	4.15342	49.8411	1
TCGA-49-AAQV-01	F	>60	BLACK	T1	N1	unknown	II	No	1.65113	Low exp	Low exp	Low exp	1.85479	22.2575	1
TCGA-55-6972-01	M	>60	WHITE	T2	N0	M0	I	Yes	0.559331	Low exp	Low exp	Low exp	4.47123	53.6548	1
TCGA-49-4486-01	M	>60	WHITE	T1	N0	M0	I	Yes	0.578501	Low exp	Low exp	Low exp	6.35068	76.2082	1
TCGA-78-7633-01	M	>60	WHITE	T2	N0	M0	I	Yes	0.616982	Low exp	Low exp	Low exp	4.1863	50.2356	1
TCGA-78-7155-01	M	>60	WHITE	T2	N0	M0	I	Yes	0.933109	Low exp	Low exp	Low exp	3.20822	38.4986	1
TCGA-44-7660-01	M	>60	WHITE	T2	N0	unknown	I	Yes	0.983342	Low exp	Low exp	Low exp	1.62192	19.463	0
TCGA-50-5946-01	M	>60	WHITE	T1	N0	unknown	I	Yes	1.01325	Low exp	Low exp	Low exp	4.43014	53.1616	0
TCGA-97-7937-01	M	>60	WHITE	T2	N0	unknown	I	Yes	1.11956	Low exp	Low exp	Low exp	1.54521	18.5425	0
TCGA-97-8179-01	M	>60	WHITE	T1	N0	M0	I	Yes	1.18459	Low exp	Low exp	Low exp	1.19178	14.3014	0
TCGA-62-A46P-01	M	>60	WHITE	T2	N0	M0	I	Yes	1.23721	Low exp	Low exp	Low exp	1.6274	19.5288	1
TCGA-62-A470-01	M	>60	WHITE	T2	N0	M0	I	Yes	1.24686	Low exp	Low exp	Low exp	3.27123	39.2548	1
TCGA-44-A47B-01	M	>60	WHITE	T2	N0	M0	I	Yes	1.56371	Low exp	Low exp	Low exp	0.786301	9.43562	0
TCGA-55-8207-01	M	>60	WHITE	T2	N0	unknown	I	Yes	1.66643	Low exp	Low exp	Low exp	2.67671	32.1205	0
TCGA-91-6829-01	M	>60	WHITE	T2	N0	unknown	I	Yes	1.72538	Low exp	Low exp	Low exp	3.44658	41.3589	1
TCGA-69-7764-01	M	>60	WHITE	T1	N0	M0	I	Yes	1.8851	Low exp	High exp	Low exp	1.13425	13.611	0
TCGA-95-7944-01	M	>60	WHITE	T1	N0	M0	I	Yes	1.91605	Low exp	High exp	Low exp	1.03288	12.3945	0
TCGA-NJ-A4YG-01	M	>60	WHITE	T2	N0	M0	I	Yes	2.07704	Low exp	High exp	Low exp	6.19452	74.3342	0
TCGA-55-7903-01	M	>60	WHITE	T1	N0	unknown	I	Yes	2.13638	Low exp	High exp	Low exp	1.55342	18.6411	0
TCGA-86-8673-01	M	>60	WHITE	T2	N0	M0	I	Yes	2.17172	Low exp	High exp	Low exp	2.36164	28.3397	0
TCGA-35-4122-01	M	>60	WHITE	T1	N0	M0	I	Yes	2.2741	Low exp	High exp	Low exp	0.616438	7.39726	0
TCGA-44-A4SS-01	M	>60	WHITE	T1	N0	M0	I	Yes	2.27643	Low exp	High exp	Low exp	1.13699	13.6438	0
TCGA-55-8614-01	M	>60	WHITE	T2	N0	unknown	I	Yes	2.32479	Low exp	High exp	Low exp	1.46849	17.6219	0
TCGA-44-7662-01	M	>60	WHITE	T2	N0	unknown	I	Yes	2.41299	Low exp	High exp	Low exp	0.59726	7.16712	0
TCGA-69-7763-01	M	>60	WHITE	T1	N0	M0	I	Yes	2.47492	Low exp	High exp	Low exp	1.89041	22.6849	0
TCGA-78-7152-01	M	>60	WHITE	T2	N0	M0	I	Yes	2.50236	Low exp	High exp	Low exp	3.32877	39.9452	1
TCGA-55-8090-01	M	>60	WHITE	T1	N0	M0	I	Yes	2.52176	Low exp	High exp	Low exp	1.63836	19.6603	1
TCGA-L4-A4E6-01	M	>60	WHITE	T1	N0	M0	I	Yes	2.52995	Low exp	High exp	Low exp	1.19178	14.3014	0
TCGA-86-8669-01	M	>60	WHITE	T1	N0	M0	I	Yes	2.53415	High exp	High exp	Low exp	2.56986	30.8384	0
TCGA-44-7659-01	M	>60	WHITE	T1	N0	unknown	I	Yes	2.60279	High exp	High exp	Low exp	1.89315	22.7178	0
TCGA-55-8091-01	M	>60	WHITE	T2	N0	unknown	I	Yes	2.60792	High exp	High exp	Low exp	1.64384	19.726	0
TCGA-99-8032-01	M	>60	WHITE	T1	N0	M0	I	Yes	2.65618	High exp	High exp	Low exp	0.120548	1.44658	0
TCGA-MN-A4N5-01	M	>60	WHITE	T1	N0	M0	I	Yes	2.70248	High exp	High exp	Low exp	0.230137	2.76164	0
TCGA-97-A4M5-01	M	>60	WHITE	T1	N0	M0	I	Yes	2.84556	High exp	High exp	Low exp	1.73699	20.8438	0
TCGA-NJ-A55R-01	M	>60	WHITE	T1	N0	unknown	I	Yes	2.84799	High exp	High exp	Low exp	1.65205	19.8247	0
TCGA-44-2662-01	M	>60	WHITE	T2	N0	M0	I	Yes	2.88086	High exp	High exp	Low exp	3.50685	42.0822	0
TCGA-78-7162-01	M	>60	WHITE	T1	N0	M0	I	Yes	2.99975	High exp	High exp	Low exp	8.68219	104.186	1
TCGA-95-7947-01	M	>60	WHITE	T1	N0	M0	I	Yes	3.02109	High exp	High exp	Low exp	1.30685	15.6822	0
TCGA-55-1592-01	M	>60	WHITE	T2	N0	M0	I	Yes	3.08107	High exp	High exp	Low exp	1.92055	23.0466	1
TCGA-55-A4DG-01	M	>60	WHITE	T1	N0	unknown	I	Yes	3.12584	High exp	High exp	Low exp	1.66575	19.989	0
TCGA-62-A46S-01	M	>60	WHITE	T2	N0	M0	I	Yes	3.18185	High exp	High exp	Low exp	4.52877	54.3452	1
TCGA-91-6828-01	M	>60	WHITE	T1	N0	M0	I	Yes	3.18796	High exp	High exp	Low exp	0.884932	10.6192	0
TCGA-69-8255-01	M	>60	WHITE	T1	N0	M0	I	Yes	3.37337	High exp	High exp	Low exp	0.353425	4.2411	0
TCGA-55-8085-01	M	>60	WHITE	T1	N0	M0	I	Yes	3.47468	High exp	High exp	High exp	2.47671	29.7205	0
TCGA-93-A4JO-01	M	>60	WHITE	T1	N0	unknown	I	Yes	3.47865	High exp	High exp	High exp	0.090411	1.08493	1
TCGA-86-8281-01	M	>60	WHITE	T1	unknown	M0	I	Yes	3.50243	High exp	High exp	High exp	0	0	0
TCGA-91-6831-01	M	>60	WHITE	T2	N0	unknown	I	Yes	3.50332	High exp	High exp	High exp	0.849315	10.1918	0
TCGA-50-5939-01	M	>60	WHITE	T2	N0	M0	I	Yes	3.66162	High exp	High exp	High exp	1.26027	15.1233	1
TCGA-97-A4M7-01	M	>60	WHITE	T1	N0	M0	I	Yes	3.96039	High exp	High exp	High exp	1.72329	20.6795	0
TCGA-55-A4DF-01	M	>60	WHITE	T1	N0	unknown	I	Yes	3.979	High exp	High exp	High exp	1.68219	20.1863	1
TCGA-69-7761-01	M	>60	WHITE	T2	N0	unknown	I	Yes	3.99236	High exp	High exp	High exp	0.509589	6.11507	0
TCGA-38-A44F-01	M	>60	WHITE	T2	N0	M0	I	Yes	4.03963	High exp	High exp	High exp	0.364384	4.3726	0
TCGA-97-A4M2-01	M	>60	WHITE	T1	N0	M0	I	Yes	4.49477	High exp	High exp	High exp	1.70959	20.5151	0
TCGA-97-7552-01	M	>60	WHITE	T2	N0	unknown	I	Yes	4.95047	High exp	High exp	High exp	5.29315	63.5178	0
TCGA-55-6987-01	M	>60	WHITE	T1	N0	M0	I	Yes	5.32097	High exp	High exp	High exp	5.85479	70.2575	0
TCGA-97-A4LX-01	M	>60	WHITE	T2	N0	M0	I	Yes	5.42189	High exp	High exp	High exp	1.68219	20.1863	0
TCGA-55-6642-01	M	>60	WHITE	T2	N0	unknown	I	Yes	6.69933	High exp	High exp	High exp	6.70959	80.5151	0
TCGA-91-6847-01	F	>60	WHITE	T2	N0	unknown	I	Yes	0.25193	Low exp	Low exp	Low exp	2.30685	27.6822	0
TCGA-55-A494-01	F	>60	WHITE	T2	N0	unknown	I	Yes	0.379241	Low exp	Low exp	Low exp	1.31781	15.8137	0
TCGA-50-5931-01	F	>60	WHITE	T2	N0	M0	I	Yes	0.548873	Low exp	Low exp	Low exp	1.18904	14.2685	1
TCGA-62-A46V-01	F	>60	WHITE	T2	N0	M0	I	Yes	0.933294	Low exp	Low exp	Low exp	6.02466	72.2959	0
TCGA-MP-A5C7-01	F	>60	WHITE	T2	N0	M0	I	Yes	0.978954	Low exp	Low exp	Low exp	6.1589	73.9068	0
TCGA-J2-A4AD-01	F	>60	WHITE	T1	N0	unknown	I	Yes	0.994969	Low exp	Low exp	Low exp	1.50685	18.0822	1
TCGA-38-4631-01	F	>60	WHITE	T2	N0	M0	I	Yes	1.03984	Low exp	Low exp	Low exp	0.969863	11.6384	1
TCGA-69-7979-01	F	>60	WHITE	T2	N0	unknown	I	Yes	1.06024	Low exp	Low exp	Low exp	1.11781	13.4137	0
TCGA-67-3770-01	F	>60	WHITE	T1	N0	M0	I	Yes	1.13391	Low exp	Low exp	Low exp	1.67123	20.0548	0
TCGA-91-8499-01	F	>60	WHITE	T1	N0	unknown	I	Yes	1.4271	Low exp	Low exp	Low exp	0.0986301	1.18356	0
TCGA-95-7043-01	F	>60	WHITE	T1	N0	unknown	I	Yes	1.57109	Low exp	Low exp	Low exp	1.37808	16.537	1
TCGA-55-A492-01	F	>60	WHITE	T1	N0	unknown	I	Yes	1.59979	Low exp	Low exp	Low exp	1.63288	19.5945	0
TCGA-L9-A443-01	F	>60	WHITE	T1	N0	unknown	I	Yes	1.7084	Low exp	Low exp	Low exp	0.528767	6.34521	1
TCGA-O1-A52J-01	F	>60	WHITE	T1	N0	unknown	I	Yes	1.72735	Low exp	Low exp	Low exp	4.92603	59.1123	1
TCGA-49-4488-01	F	>60	WHITE	T1	N0	unknown	I	Yes	1.75029	Low exp	Low exp	Low exp	2.38082	28.5699	1
TCGA-67-3773-01	F	>60	WHITE	T2	N0	M0	I	Yes	1.76619	Low exp	High exp	Low exp	1.16986	14.0384	0
TCGA-69-7980-01	F	>60	WHITE	T1	N0	M0	I	Yes	1.81565	Low exp	High exp	Low exp	1.12603	13.5123	0
TCGA-55-7281-01	F	>60	WHITE	T1	N0	M0	I	Yes	1.86717	Low exp	High exp	Low exp	2.38904	28.6685	0
TCGA-97-A4M3-01	F	>60	WHITE	T1	N0	M0	I	Yes	1.90392	Low exp	High exp	Low exp	1.47945	17.7534	0
TCGA-97-7941-01	F	>60	WHITE	T1	N0	unknown	I	Yes	1.96209	Low exp	High exp	Low exp	1.32603	15.9123	0
TCGA-64-1681-01	F	>60	WHITE	T1	N0	M0	I	Yes	1.96298	Low exp	High exp	Low exp	3.19726	38.3671	1
TCGA-38-4625-01	F	>60	WHITE	T2	N0	M0	I	Yes	1.99858	Low exp	High exp	Low exp	8.14521	97.7425	0
TCGA-49-4514-01	F	>60	WHITE	T1	N0	M0	I	Yes	2.02241	Low exp	High exp	Low exp	4.65753	55.8904	0
TCGA-73-4658-01	F	>60	WHITE	T2	N0	M0	I	Yes	2.31128	Low exp	High exp	Low exp	4.38356	52.6027	1
TCGA-62-A46O-01	F	>60	WHITE	T2	N0	M0	I	Yes	2.31816	Low exp	High exp	Low exp	3.98356	47.8027	1
TCGA-78-7153-01	F	>60	WHITE	T2	N0	M0	I	Yes	2.37226	Low exp	High exp	Low exp	9.9589	119.507	0
TCGA-44-2655-01	F	>60	WHITE	T1	N0	M0	I	Yes	2.38702	Low exp	High exp	Low exp	3.6274	43.5288	0
TCGA-44-3398-01	F	>60	WHITE	T1	N0	M0	I	Yes	2.58225	High exp	High exp	Low exp	3.1863	38.2356	0
TCGA-86-7954-01	F	>60	WHITE	T2	N0	M0	I	Yes	2.58479	High exp	High exp	Low exp	1.65753	19.8904	0
TCGA-97-7547-01	F	>60	WHITE	T2	N0	unknown	I	Yes	2.63695	High exp	High exp	Low exp	5.38356	64.6027	0
TCGA-55-7728-01	F	>60	WHITE	T2	N0	unknown	I	Yes	2.65121	High exp	High exp	Low exp	1.92877	23.1452	0
TCGA-MP-A4TA-01	F	>60	WHITE	T1	N0	M0	I	Yes	2.66516	High exp	High exp	Low exp	2.60274	31.2329	1
TCGA-67-3774-01	F	>60	WHITE	T2	N0	M0	I	Yes	2.71644	High exp	High exp	Low exp	1.05479	12.6575	0
TCGA-55-8299-01	F	>60	WHITE	T1	N0	unknown	I	Yes	2.73164	High exp	High exp	Low exp	1.28493	15.4192	1
TCGA-55-7995-01	F	>60	WHITE	T1	N0	M0	I	Yes	2.7932	High exp	High exp	Low exp	2.43562	29.2274	0
TCGA-44-A47G-01	F	>60	WHITE	T1	N0	M0	I	Yes	2.93203	High exp	High exp	Low exp	0.961644	11.5397	0
TCGA-50-5942-01	F	>60	WHITE	T1	N0	M0	I	Yes	2.99336	High exp	High exp	Low exp	5.06027	60.7233	0
TCGA-97-7938-01	F	>60	WHITE	T1	N0	unknown	I	Yes	3.01895	High exp	High exp	Low exp	0.0493151	0.591781	1
TCGA-55-7725-01	F	>60	WHITE	T1	N0	unknown	I	Yes	3.02768	High exp	High exp	Low exp	1.21096	14.5315	0
TCGA-44-6145-01	F	>60	WHITE	T1	N0	M0	I	Yes	3.03028	High exp	High exp	Low exp	1.63014	19.5616	0
TCGA-44-7661-01	F	>60	WHITE	T2	N0	M0	I	Yes	3.0957	High exp	High exp	Low exp	1.52603	18.3123	1
TCGA-44-6147-01	F	>60	WHITE	T1	unknown	M0	I	Yes	3.13885	High exp	High exp	Low exp	2.31507	27.7808	0
TCGA-44-A47A-01	F	>60	WHITE	T2	N0	unknown	I	Yes	3.16017	High exp	High exp	Low exp	1.27671	15.3205	0
TCGA-55-7726-01	F	>60	WHITE	T1	N0	unknown	I	Yes	3.1634	High exp	High exp	Low exp	1.7863	21.4356	0
TCGA-55-7724-01	F	>60	WHITE	T2	N0	unknown	I	Yes	3.18308	High exp	High exp	Low exp	1.93151	23.1781	0
TCGA-55-8511-01	F	>60	WHITE	T2	N0	unknown	I	Yes	3.20304	High exp	High exp	Low exp	1.51233	18.1479	0
TCGA-NJ-A55A-01	F	>60	WHITE	T2	N0	M0	I	Yes	3.20745	High exp	High exp	Low exp	0.0410959	0.493151	0
TCGA-55-8204-01	F	>60	WHITE	T2	N0	unknown	I	Yes	3.23422	High exp	High exp	Low exp	1.41096	16.9315	0
TCGA-55-A491-01	F	>60	WHITE	T1	N0	unknown	I	Yes	3.30711	High exp	High exp	Low exp	1.71507	20.5808	0
TCGA-55-7911-01	F	>60	WHITE	T1	N0	unknown	I	Yes	3.42387	High exp	High exp	High exp	1.47123	17.6548	0
TCGA-93-7348-01	F	>60	WHITE	T1	N0	unknown	I	Yes	3.54219	High exp	High exp	High exp	1.45479	17.4575	0
TCGA-50-6592-01	F	>60	WHITE	T2	N0	M0	I	Yes	3.56634	High exp	High exp	High exp	2.12877	25.5452	1
TCGA-73-4662-01	F	>60	WHITE	T1	N0	M0	I	Yes	3.59845	High exp	High exp	High exp	6.89041	82.6849	0
TCGA-49-4487-01	F	>60	WHITE	T1	N0	M0	I	Yes	3.85671	High exp	High exp	High exp	2.34247	28.1096	1
TCGA-91-6835-01	F	>60	WHITE	T1	N0	M0	I	Yes	3.95274	High exp	High exp	High exp	0.216438	2.59726	0
TCGA-38-7271-01	F	>60	WHITE	T1	N0	M0	I	Yes	3.97625	High exp	High exp	High exp	2.19178	26.3014	1
TCGA-55-7573-01	F	>60	WHITE	T1	N0	unknown	I	Yes	4.06563	High exp	High exp	High exp	1.33425	16.011	0
TCGA-93-7347-01	F	>60	WHITE	T1	N0	unknown	I	Yes	4.07451	High exp	High exp	High exp	1.87123	22.4548	0
TCGA-55-8096-01	F	>60	WHITE	T2	N0	unknown	I	Yes	4.0828	High exp	High exp	High exp	1.96986	23.6384	1
TCGA-J2-A4AG-01	F	>60	WHITE	T1	N0	unknown	I	Yes	4.08483	High exp	High exp	High exp	2.70685	32.4822	0
TCGA-55-7574-01	F	>60	WHITE	T2	N0	M0	I	Yes	4.11161	High exp	High exp	High exp	2.72603	32.7123	1
TCGA-44-6777-01	F	>60	WHITE	T2	unknown	unknown	I	Yes	4.16809	High exp	High exp	High exp	2.70411	32.4493	1
TCGA-44-A4SU-01	F	>60	WHITE	T1	N0	unknown	I	Yes	4.17434	High exp	High exp	High exp	1.12055	13.4466	1
TCGA-97-8172-01	F	>60	WHITE	T2	N0	M0	I	Yes	4.60229	High exp	High exp	High exp	1.49315	17.9178	0
TCGA-55-8208-01	F	>60	WHITE	T1	N0	M0	I	Yes	4.76995	High exp	High exp	High exp	1.84658	22.1589	0
TCGA-55-8621-01	F	>60	WHITE	T1	N0	unknown	I	Yes	4.9326	High exp	High exp	High exp	1.41096	16.9315	0
TCGA-44-6775-01	F	>60	WHITE	T2	N0	unknown	I	Yes	4.95877	High exp	High exp	High exp	1.93151	23.1781	0
TCGA-MP-A4TH-01	F	>60	WHITE	T1	N0	M0	I	Yes	5.00559	High exp	High exp	High exp	2.03014	24.3616	0
TCGA-97-7546-01	F	>60	WHITE	T1	N0	unknown	I	Yes	5.17774	High exp	High exp	High exp	3.52055	42.2466	0
TCGA-NJ-A4YQ-01	F	>60	WHITE	T1	N0	M0	I	Yes	5.21222	High exp	High exp	High exp	3.92329	47.0795	0
TCGA-55-8203-01	F	>60	WHITE	T1	N0	M0	I	Yes	5.27559	High exp	High exp	High exp	1.49863	17.9836	0
TCGA-44-2657-01	F	>60	WHITE	T2	unknown	M0	I	Yes	5.36098	High exp	High exp	High exp	3.70137	44.4164	0
TCGA-50-6590-01	F	>60	WHITE	T2	N0	M0	I	Yes	5.4554	High exp	High exp	High exp	3.52877	42.3452	1
TCGA-78-7535-01	M	<=60	WHITE	T2	N0	M0	I	Yes	0.874723	Low exp	Low exp	Low exp	2.6	31.2	1
TCGA-64-1676-01	M	<=60	WHITE	T1	N0	M0	I	Yes	1.18697	Low exp	Low exp	Low exp	4.73425	56.811	0
TCGA-78-7163-01	M	<=60	WHITE	T2	N0	M0	I	Yes	1.33625	Low exp	Low exp	Low exp	19.8575	238.29	0
TCGA-55-8507-01	M	<=60	WHITE	T1	N0	unknown	I	Yes	1.864	Low exp	High exp	Low exp	1.14521	13.7425	0
TCGA-78-7542-01	M	<=60	WHITE	T2	N0	M0	I	Yes	1.96777	Low exp	High exp	Low exp	0.879452	10.5534	1
TCGA-NJ-A4YP-01	M	<=60	WHITE	T2	N0	M0	I	Yes	2.02495	Low exp	High exp	Low exp	0.136986	1.64384	0
TCGA-64-5778-01	M	<=60	WHITE	T2	N0	M0	I	Yes	2.11382	Low exp	High exp	Low exp	3.57534	42.9041	0
TCGA-35-4123-01	M	<=60	WHITE	T1	N0	M0	I	Yes	2.1648	Low exp	High exp	Low exp	0.49863	5.98356	0
TCGA-MN-A4N4-01	M	<=60	WHITE	T1	N0	M0	I	Yes	2.19178	Low exp	High exp	Low exp	3.21918	38.6301	0
TCGA-86-8073-01	M	<=60	WHITE	T2	N0	M0	I	Yes	2.22058	Low exp	High exp	Low exp	2.0274	24.3288	0
TCGA-44-2666-01	M	<=60	WHITE	T2	N0	M0	I	Yes	2.4014	Low exp	High exp	Low exp	0.265753	3.18904	1
TCGA-64-5774-01	M	<=60	WHITE	T2	N0	M0	I	Yes	2.48563	Low exp	High exp	Low exp	7.33151	87.9781	0
TCGA-55-8302-01	M	<=60	WHITE	T2	N0	unknown	I	Yes	2.76949	High exp	High exp	Low exp	1.30959	15.7151	0
TCGA-86-8358-01	M	<=60	WHITE	T2	N0	M0	I	Yes	2.77845	High exp	High exp	Low exp	1.78904	21.4685	0
TCGA-55-8089-01	M	<=60	WHITE	T1	N0	M0	I	Yes	3.32028	High exp	High exp	Low exp	1.92329	23.0795	1
TCGA-44-6148-01	M	<=60	WHITE	T1	N0	M0	I	Yes	3.45523	High exp	High exp	High exp	1.92877	23.1452	0
TCGA-44-2656-01	M	<=60	WHITE	T2	N0	M0	I	Yes	3.52582	High exp	High exp	High exp	3.91507	46.9808	0
TCGA-50-7109-01	M	<=60	WHITE	T1	N0	M0	I	Yes	3.72406	High exp	High exp	High exp	0.843836	10.126	1
TCGA-93-A4JQ-01	M	<=60	WHITE	T1	N0	unknown	I	Yes	4.13256	High exp	High exp	High exp	1.4411	17.2932	0
TCGA-44-2668-01	M	<=60	WHITE	T2	N0	M0	I	Yes	4.50731	High exp	High exp	High exp	2.08493	25.0192	1
TCGA-55-8301-01	M	<=60	WHITE	T2	N0	unknown	I	Yes	4.62248	High exp	High exp	High exp	1.46301	17.5562	0
TCGA-95-7948-01	F	<=60	WHITE	T2	N0	M0	I	Yes	0.903062	Low exp	Low exp	Low exp	1.30411	15.6493	0
TCGA-44-6776-01	F	<=60	WHITE	T1	N0	unknown	I	Yes	1.03196	Low exp	Low exp	Low exp	7.16712	86.0055	0
TCGA-55-8616-01	F	<=60	WHITE	T2	N0	M0	I	Yes	1.61648	Low exp	Low exp	Low exp	0.131507	1.57808	0
TCGA-44-5644-01	F	<=60	WHITE	T2	N0	unknown	I	Yes	1.6907	Low exp	Low exp	Low exp	2.36438	28.3726	0
TCGA-55-6543-01	F	<=60	WHITE	T1	N0	unknown	I	Yes	1.7019	Low exp	Low exp	Low exp	1.19178	14.3014	0
TCGA-97-A4M1-01	F	<=60	WHITE	T1	N0	M0	I	Yes	1.80097	Low exp	High exp	Low exp	1.64658	19.7589	0
TCGA-44-8117-01	F	<=60	WHITE	T2	N0	M0	I	Yes	1.82535	Low exp	High exp	Low exp	1.05479	12.6575	0
TCGA-97-8175-01	F	<=60	WHITE	T2	N0	M0	I	Yes	2.10266	Low exp	High exp	Low exp	1.50959	18.1151	0
TCGA-91-6836-01	F	<=60	WHITE	T2	N0	unknown	I	Yes	2.25647	Low exp	High exp	Low exp	1.14247	13.7096	0
TCGA-91-6840-01	F	<=60	WHITE	T1	N0	M0	I	Yes	2.41229	Low exp	High exp	Low exp	1.01918	12.2301	0
TCGA-44-4112-01	F	<=60	WHITE	T2	N0	M0	I	Yes	2.47747	Low exp	High exp	Low exp	2.2137	26.5644	1
TCGA-62-A46R-01	F	<=60	WHITE	T2	N0	M0	I	Yes	2.55105	High exp	High exp	Low exp	4.72603	56.7123	1
TCGA-64-5781-01	F	<=60	WHITE	T2	N0	M0	I	Yes	2.58949	High exp	High exp	Low exp	4.27123	51.2548	0
TCGA-97-A4M0-01	F	<=60	WHITE	T2	N0	M0	I	Yes	2.66683	High exp	High exp	Low exp	1.7863	21.4356	0
TCGA-69-7973-01	F	<=60	WHITE	T2	N0	M0	I	Yes	2.71398	High exp	High exp	Low exp	0.630137	7.56164	0
TCGA-55-8510-01	F	<=60	WHITE	T2	N0	unknown	I	Yes	2.9876	High exp	High exp	Low exp	1.47671	17.7205	0
TCGA-L4-A4E5-01	F	<=60	WHITE	T1	N0	M0	I	Yes	3.0085	High exp	High exp	Low exp	1.58356	19.0027	0
TCGA-73-7498-01	F	<=60	WHITE	T1	N0	M0	I	Yes	3.01235	High exp	High exp	Low exp	3.25753	39.0904	0
TCGA-55-8097-01	F	<=60	WHITE	T1	N0	unknown	I	Yes	3.34316	High exp	High exp	Low exp	1.30411	15.6493	0
TCGA-55-A493-01	F	<=60	WHITE	T2	N0	M0	I	Yes	3.4854	High exp	High exp	High exp	0.0767123	0.920548	0
TCGA-55-6985-01	F	<=60	WHITE	T2	N0	unknown	I	Yes	3.51097	High exp	High exp	High exp	3.37808	40.537	0
TCGA-83-5908-01	F	<=60	WHITE	T1	N0	M0	I	Yes	3.63577	High exp	High exp	High exp	2.25753	27.0904	0
TCGA-L9-A444-01	F	<=60	WHITE	T1	N0	unknown	I	Yes	3.83684	High exp	High exp	High exp	0.841096	10.0932	0
TCGA-44-7672-01	F	<=60	WHITE	T1	N0	M0	I	Yes	3.87303	High exp	High exp	High exp	1.96986	23.6384	0
TCGA-97-7553-01	F	<=60	WHITE	T1	N0	unknown	I	Yes	3.92123	High exp	High exp	High exp	5.12329	61.4795	0
TCGA-78-7159-01	F	<=60	WHITE	T1	unknown	M0	I	Yes	4.57077	High exp	High exp	High exp	5.40822	64.8986	0
TCGA-44-3917-01	F	<=60	WHITE	T2	N0	M0	I	Yes	4.57782	High exp	High exp	High exp	3.2411	38.8932	0
TCGA-44-3918-01	F	<=60	WHITE	T1	N0	M0	I	Yes	4.74063	High exp	High exp	High exp	2.83836	34.0603	0
TCGA-55-6971-01	F	<=60	WHITE	T2	N0	unknown	I	Yes	5.54031	High exp	High exp	High exp	3.83562	46.0274	0
TCGA-80-5611-01	M	unknown	unknown	T2	N0	M0	I	Yes	1.52676	Low exp	Low exp	Low exp	7.10959	85.3151	0
TCGA-75-6206-01	M	unknown	unknown	T2	N0	M0	I	Yes	1.52709	Low exp	Low exp	Low exp	7.09589	85.1507	0
TCGA-75-7027-01	M	unknown	unknown	T2	N0	M0	I	Yes	1.70636	Low exp	Low exp	Low exp	8.38082	100.57	0
TCGA-75-5146-01	M	unknown	unknown	T2	N0	M0	I	Yes	2.2128	Low exp	High exp	Low exp	6.48767	77.8521	0
TCGA-75-7025-01	M	unknown	unknown	T2	N0	M0	I	Yes	2.72082	High exp	High exp	Low exp	9.05479	108.658	0
TCGA-80-5608-01	F	unknown	unknown	T1	N0	M0	I	Yes	1.23168	Low exp	Low exp	Low exp	7.7589	93.1068	0
TCGA-05-4426-01	M	>60	unknown	T2	N0	M0	I	Yes	0.896884	Low exp	Low exp	Low exp	2.16712	26.0055	0
TCGA-05-4403-01	M	>60	unknown	T2	N0	M0	I	Yes	1.69306	Low exp	Low exp	Low exp	1.58356	19.0027	0
TCGA-05-4433-01	M	>60	unknown	T2	N0	M0	I	Yes	1.77552	Low exp	High exp	Low exp	2	24	0
TCGA-05-4389-01	M	>60	unknown	T1	N0	M0	I	Yes	2.36535	Low exp	High exp	Low exp	3.75068	45.0082	0
TCGA-05-4249-01	M	>60	unknown	T2	N0	M0	I	Yes	3.5925	High exp	High exp	High exp	4.1726	50.0712	0
TCGA-MP-A4SV-01	M	>60	unknown	T2	N0	M0	I	Yes	3.64829	High exp	High exp	High exp	7.17808	86.137	1
TCGA-78-7537-01	M	>60	unknown	T2	N0	M0	I	Yes	3.68623	High exp	High exp	High exp	4.44384	53.326	1
TCGA-05-4422-01	M	>60	unknown	T2	N0	M0	I	Yes	3.89679	High exp	High exp	High exp	1	12	0
TCGA-05-4382-01	M	>60	unknown	T2	N0	M0	I	Yes	4.03124	High exp	High exp	High exp	1.66301	19.9562	0
TCGA-05-4410-01	M	>60	unknown	T2	N0	M0	I	Yes	4.56729	High exp	High exp	High exp	0	0	0
TCGA-78-8655-01	F	>60	unknown	T1	N0	M0	I	Yes	2.19463	Low exp	High exp	Low exp	6.46575	77.589	0
TCGA-05-4405-01	F	>60	unknown	T2	N0	M0	I	Yes	3.73396	High exp	High exp	High exp	1.67123	20.0548	0
TCGA-MP-A4TJ-01	F	>60	unknown	T1	N0	M0	I	Yes	4.81565	High exp	High exp	High exp	0.928767	11.1452	1
TCGA-05-4420-01	M	<=60	unknown	T2	N0	M0	I	Yes	1.80182	Low exp	High exp	Low exp	2.49863	29.9836	0
TCGA-78-8662-01	F	<=60	unknown	T2	N0	M0	I	Yes	0.638213	Low exp	Low exp	Low exp	9.20822	110.499	1
TCGA-05-4430-01	F	<=60	unknown	T2	N0	M0	I	Yes	2.29665	Low exp	High exp	Low exp	2.08493	25.0192	0
TCGA-05-4390-01	F	<=60	unknown	T2	N0	M0	I	Yes	2.52015	Low exp	High exp	Low exp	3.08493	37.0192	0
TCGA-05-4417-01	F	<=60	unknown	T2	N0	M0	I	Yes	3.68223	High exp	High exp	High exp	1.24658	14.9589	0
TCGA-44-7671-01	M	>60	BLACK	T2	N0	M0	I	Yes	1.04082	Low exp	Low exp	Low exp	2.43562	29.2274	0
TCGA-49-AAR2-01	M	>60	BLACK	T2	N0	unknown	I	Yes	2.5304	Low exp	High exp	Low exp	6.09315	73.1178	0
TCGA-49-AARR-01	M	>60	BLACK	T1	N0	unknown	I	Yes	2.59518	High exp	High exp	Low exp	13.6767	164.121	0
TCGA-55-8514-01	F	>60	BLACK	T2	N0	unknown	I	Yes	1.38714	Low exp	Low exp	Low exp	1.42466	17.0959	0
TCGA-55-7913-01	F	>60	BLACK	T1	N0	unknown	I	Yes	1.53938	Low exp	Low exp	Low exp	1.53699	18.4438	1
TCGA-67-3771-01	F	>60	BLACK	T1	N0	M0	I	Yes	3.12906	High exp	High exp	Low exp	1.67123	20.0548	0
TCGA-S2-AA1A-01	F	>60	BLACK	T1	N0	M0	I	Yes	3.3913	High exp	High exp	High exp	1.40548	16.8658	0
TCGA-99-AA5R-01	F	>60	BLACK	T1	N0	M0	I	Yes	3.77807	High exp	High exp	High exp	1.80274	21.6329	0
TCGA-44-5645-01	F	>60	BLACK	T1	unknown	unknown	I	Yes	4.05401	High exp	High exp	High exp	2.33425	28.011	0
TCGA-50-8457-01	F	>60	BLACK	T1	N0	M0	I	Yes	4.11059	High exp	High exp	High exp	3.08219	36.9863	0
TCGA-44-A479-01	F	>60	BLACK	T2	N0	unknown	I	Yes	4.79856	High exp	High exp	High exp	1.33151	15.9781	0
TCGA-L9-A8F4-01	F	>60	BLACK	T2	N0	unknown	I	Yes	5.37174	High exp	High exp	High exp	1.30411	15.6493	0
TCGA-55-7576-01	M	<=60	BLACK	T2	N0	M0	I	Yes	2.00978	Low exp	High exp	Low exp	1.83562	22.0274	0
TCGA-49-AAR0-01	M	<=60	BLACK	T1	N0	unknown	I	Yes	2.29914	Low exp	High exp	Low exp	13.0548	156.658	0
TCGA-44-8120-01	M	<=60	BLACK	T2	N0	M0	I	Yes	2.4915	Low exp	High exp	Low exp	0.712329	8.54795	0
TCGA-55-7570-01	M	<=60	BLACK	T1	N0	unknown	I	Yes	3.00415	High exp	High exp	Low exp	2.25753	27.0904	0
TCGA-44-6778-01	M	<=60	BLACK	T1	N0	unknown	I	Yes	4.66508	High exp	High exp	High exp	5.10685	61.2822	0
TCGA-NJ-A4YF-01	F	<=60	BLACK	T1	N0	M0	I	Yes	0.8936	Low exp	Low exp	Low exp	5.92055	71.0466	0
TCGA-49-AARE-01	F	<=60	BLACK	T1	N0	unknown	I	Yes	1.40683	Low exp	Low exp	Low exp	3.36712	40.4055	1
TCGA-49-AARQ-01	F	<=60	BLACK	T2	N0	unknown	I	Yes	1.50288	Low exp	Low exp	Low exp	18.4438	221.326	0
TCGA-4B-A93V-01	F	<=60	BLACK	T1	N0	M0	I	Yes	2.98792	High exp	High exp	Low exp	0.821918	9.86301	1
TCGA-49-AARO-01	F	<=60	BLACK	T1	N0	unknown	I	Yes	3.15172	High exp	High exp	Low exp	10.2986	123.584	0
TCGA-49-AARN-01	F	<=60	BLACK	T1	N0	unknown	I	Yes	3.35784	High exp	High exp	Low exp	3.10959	37.3151	1
TCGA-99-8028-01	F	<=60	BLACK	T1	N0	M0	I	Yes	3.42146	High exp	High exp	High exp	3.06301	36.7562	0
TCGA-93-8067-01	M	>60	ASIAN	T2	N0	unknown	I	Yes	1.94875	Low exp	High exp	Low exp	0.509589	6.11507	0
TCGA-86-A456-01	F	>60	ASIAN	T1	N0	M0	I	Yes	2.12883	Low exp	High exp	Low exp	2.45479	29.4575	0
TCGA-71-6725-01	F	<=60	ASIAN	T2	N0	M0	I	Yes	0.611945	Low exp	Low exp	Low exp	0.70137	8.41644	0
TCGA-50-8460-01	M	>60	WHITE	T1	N0	M0	I	unknown	3.34372	High exp	High exp	Low exp	2.27123	27.2548	0
TCGA-50-5049-01	M	>60	WHITE	T2	N0	M0	I	unknown	3.86688	High exp	High exp	High exp	8.47671	101.721	0
TCGA-50-5944-01	F	>60	WHITE	T1	N0	M0	I	unknown	1.20558	Low exp	Low exp	Low exp	4.79452	57.5342	0
TCGA-50-5935-01	F	>60	WHITE	T1	N0	M0	I	unknown	3.23561	High exp	High exp	Low exp	1.78904	21.4685	1
TCGA-86-7955-01	M	>60	WHITE	T2	N0	M0	I	No	0.844485	Low exp	Low exp	Low exp	2.93699	35.2438	0
TCGA-95-8039-01	M	>60	WHITE	T1	N0	unknown	I	No	2.70599	High exp	High exp	Low exp	2.27397	27.2877	0
TCGA-91-8496-01	F	>60	WHITE	T2	unknown	unknown	I	No	0.94167	Low exp	Low exp	Low exp	1.38356	16.6027	0
TCGA-38-4630-01	F	>60	WHITE	T2	N0	M0	I	No	1.35933	Low exp	Low exp	Low exp	2.93973	35.2767	1
TCGA-78-7540-01	F	>60	WHITE	T2	N0	M0	I	No	1.40381	Low exp	Low exp	Low exp	3.27945	39.3534	1
TCGA-78-7143-01	F	>60	WHITE	T2	N0	M0	I	No	1.90111	Low exp	High exp	Low exp	13.5918	163.101	1
TCGA-49-4501-01	F	>60	WHITE	T2	N0	M0	I	No	2.00021	Low exp	High exp	Low exp	3.89315	46.7178	1
TCGA-67-3772-01	F	>60	WHITE	T2	N0	M0	I	No	2.01527	Low exp	High exp	Low exp	1.56986	18.8384	0
TCGA-55-6986-01	F	>60	WHITE	T2	N0	M0	I	No	2.2933	Low exp	High exp	Low exp	8.93425	107.211	0
TCGA-73-7499-01	F	>60	WHITE	T2	N0	M0	I	No	2.41548	Low exp	High exp	Low exp	4.19452	50.3342	1
TCGA-50-6597-01	F	>60	WHITE	T2	N0	M0	I	No	2.73813	High exp	High exp	Low exp	3.47397	41.6877	1
TCGA-86-7953-01	F	>60	WHITE	T1	N0	M0	I	No	2.82711	High exp	High exp	Low exp	2.73151	32.7781	0
TCGA-86-8075-01	F	>60	WHITE	T2	N0	M0	I	No	3.09927	High exp	High exp	Low exp	1.90137	22.8164	1
TCGA-50-6673-01	F	>60	WHITE	T1	N0	M0	I	No	3.3078	High exp	High exp	Low exp	0.060274	0.723288	1
TCGA-44-3919-01	F	>60	WHITE	T1	N0	M0	I	No	4.04726	High exp	High exp	High exp	2.81096	33.7315	1
TCGA-86-8668-01	F	>60	WHITE	T1	N0	M0	I	No	4.1716	High exp	High exp	High exp	1.1589	13.9068	0
TCGA-J2-A4AE-01	F	>60	WHITE	T1	N0	unknown	I	No	4.21095	High exp	High exp	High exp	2.95616	35.474	0
TCGA-44-2661-01	F	>60	WHITE	T1	N0	M0	I	No	4.31195	High exp	High exp	High exp	3.17534	38.1041	0
TCGA-86-A4P7-01	F	>60	WHITE	T2	N0	M0	I	No	4.65225	High exp	High exp	High exp	1.13699	13.6438	0
TCGA-91-8497-01	F	>60	WHITE	T1	N0	unknown	I	No	5.21468	High exp	High exp	High exp	1.18904	14.2685	1
TCGA-35-3615-01	M	<=60	WHITE	T2	N0	M0	I	No	1.84181	Low exp	High exp	Low exp	0.0383562	0.460274	0
TCGA-86-8585-01	M	<=60	WHITE	T2	N0	M0	I	No	2.83703	High exp	High exp	Low exp	0.967123	11.6055	0
TCGA-55-6980-01	M	<=60	WHITE	T1	N0	M0	I	No	3.05794	High exp	High exp	Low exp	5.77808	69.337	0
TCGA-55-8206-01	M	<=60	WHITE	T1	N0	M0	I	No	3.62341	High exp	High exp	High exp	2.43288	29.1945	0
TCGA-86-8076-01	M	<=60	WHITE	T1	N0	M0	I	No	4.57366	High exp	High exp	High exp	2.72055	32.6466	0
TCGA-67-6215-01	F	<=60	WHITE	T2	N0	M0	I	No	1.31981	Low exp	Low exp	Low exp	0.476712	5.72055	0
TCGA-55-8087-01	F	<=60	WHITE	T2	N0	unknown	I	No	1.74655	Low exp	Low exp	Low exp	1.26575	15.189	0
TCGA-67-6216-01	F	<=60	WHITE	T1	N0	M0	I	No	1.90443	Low exp	High exp	Low exp	0.386301	4.63562	0
TCGA-97-8552-01	F	<=60	WHITE	T1	N0	unknown	I	No	2.21078	Low exp	High exp	Low exp	1.71507	20.5808	0
TCGA-97-8177-01	F	<=60	WHITE	T2	N0	M0	I	No	2.9529	High exp	High exp	Low exp	1.36712	16.4055	0
TCGA-97-A4M6-01	F	<=60	WHITE	T1	N0	M0	I	No	3.39951	High exp	High exp	High exp	1.55616	18.674	0
TCGA-75-5147-01	F	unknown	unknown	T2	N0	M0	I	No	3.28145	High exp	High exp	Low exp	3.65205	43.8247	0
TCGA-55-7815-01	M	>60	unknown	T2	N0	unknown	I	No	3.12259	High exp	High exp	Low exp	2.11781	25.4137	0
TCGA-05-5715-01	F	>60	unknown	T2	N0	M0	I	No	1.18955	Low exp	Low exp	Low exp	0.169863	2.03836	0
TCGA-50-5066-01	M	>60	BLACK	T2	N0	M0	I	No	2.68353	High exp	High exp	Low exp	3.95068	47.4082	0
TCGA-55-A57B-01	F	>60	BLACK	T1	N0	M0	I	No	2.693	High exp	High exp	Low exp	1.49589	17.9507	0
TCGA-71-8520-01	F	<=60	ASIAN	T2	N0	M0	I	No	1.901	Low exp	High exp	Low exp	0.575342	6.90411	1

## Sheet: GSE93157-LUAD-cohort
RCC_FILES	CANCER	CANCER2	PFSE	PFS	IRF4	Lable	AGE	PREV.LINES	BIOPSY	SMOKING	ECOG	SEX	CANCER	CANCER2	DRUG	PFS-STATUS	PFS
A16	Non-SqCLC	ADENO	1	0.966667	625	high	44	0	BASELINE	NS	1	F	Non-SqCLC	ADENO	NIVOLUMAB	1	0.966667
A20	Non-SqCLC	ADENO	1	20.7	471	high	46	1	BASELINE	NS	1	F	Non-SqCLC	ADENO	NIVOLUMAB	1	20.7
A7	Non-SqCLC	ADENO	1	1	319	low	59	3	ARCHIVAL	NS	1	F	Non-SqCLC	ADENO	NIVOLUMAB	1	1
A25	Non-SqCLC	ADENO	1	3.46667	167	low	42	1	BASELINE	FS	1	M	Non-SqCLC	ADENO	PEMBROLIZUMAB	1	3.46667
A18	Non-SqCLC	ADENO	1	1.4	53	low	51	3	BASELINE	FS	1	M	Non-SqCLC	ADENO	PEMBROLIZUMAB	1	1.4
A19	Non-SqCLC	ADENO	1	6.3	422	high	52	0	BASELINE	FS	0	M	Non-SqCLC	ADENO	NIVOLUMAB	1	6.3
A17	Non-SqCLC	ADENO	0	12.1	442	high	53	0	BASELINE	FS	0	M	Non-SqCLC	ADENO	NIVOLUMAB	0	12.1
A8	Non-SqCLC	ADENO	1	0	243	low	55	4	ARCHIVAL	FS	1	M	Non-SqCLC	ADENO	NIVOLUMAB	1	0
A6	Non-SqCLC	ADENO	0	25.7333	907	high	57	1	ARCHIVAL	FS	1	M	Non-SqCLC	ADENO	NIVOLUMAB	0	25.7333
A24	Non-SqCLC	ADENO	1	6.86667	939	high	61	2	BASELINE	FS	1	M	Non-SqCLC	ADENO	PEMBROLIZUMAB	1	6.86667
A15	Non-SqCLC	ADENO	0	1.86667	479	high	69	6	ARCHIVAL	FS	1	M	Non-SqCLC	ADENO	NIVOLUMAB	0	1.86667
A12	Non-SqCLC	ADENO	1	3.76667	319	low	72	1	ARCHIVAL	FS	0	M	Non-SqCLC	ADENO	PEMBROLIZUMAB	1	3.76667
A9	Non-SqCLC	ADENO	0	1.93333	823	high	79	1	ARCHIVAL	FS	1	M	Non-SqCLC	ADENO	NIVOLUMAB	0	1.93333
A10	Non-SqCLC	ADENO	1	2.8	362	high	46	2	ARCHIVAL	FS	1	F	Non-SqCLC	ADENO	NIVOLUMAB	1	2.8
A13	Non-SqCLC	ADENO	0	4.9	23	low	46	2	ARCHIVAL	CS	0	M	Non-SqCLC	ADENO	NIVOLUMAB	0	4.9
A21	Non-SqCLC	ADENO	1	18.7	41	low	61	2	BASELINE	CS	1	M	Non-SqCLC	ADENO	PEMBROLIZUMAB	1	18.7
A11	Non-SqCLC	ADENO	0	2.86667	319	low	62	2	ARCHIVAL	CS	1	M	Non-SqCLC	ADENO	NIVOLUMAB	0	2.86667
A22	Non-SqCLC	ADENO	1	0.7	111	low	66	0	BASELINE	CS	1	M	Non-SqCLC	ADENO	PEMBROLIZUMAB	1	0.7
A26	Non-SqCLC	ADENO	0	4.9	639	high	70	1	BASELINE	CS	1	M	Non-SqCLC	ADENO	PEMBROLIZUMAB	0	4.9
A23	Non-SqCLC	ADENO	1	0.7	711	high	47	1	BASELINE	CS	1	F	Non-SqCLC	ADENO	PEMBROLIZUMAB	1	0.7
A14	Non-SqCLC	ADENO	1	3.2	291	low	60	1	ARCHIVAL	CS	1	F	Non-SqCLC	ADENO	NIVOLUMAB	1	3.2
A27	Non-SqCLC	ADENO	1	2.8	133	low	61	2	BASELINE	CS	0	F	Non-SqCLC	ADENO	NIVOLUMAB	1	2.8

## Sheet: IHC-cohort
ID	IRF4	CD20	CD8	CD4	stage	sex	age	smoking	ECOG	OS	OSstatus
1	2	2	2	1	4	0	42	1	0	50.3333	1
2	1	2	0	2	2	1	64	0	0	22.3	1
3	2	3	2	2	3	1	49	0	1	46.8	1
4	2	2	2	1	3	1	62	0	0	50.7	0
5	1	1	1	2	3	0	65	1	0	24	1
6	1	3	1	1	2	1	63	0	1	44.6667	1
7	2	3	2	2	2	1	51	0	0	53.4	0
8	1	1	1	2	3	0	61	0	0	45.4667	1
9	2	2	2	2	2	1	53	0	0	23.2	1
10	2	2	2	2	3	1	59	0	0	3.93333	0
11	1	1	1	2	4	0	47	1	0	20.4333	1
12	0	0	1	1	4	0	69	0	1	51.8667	0
13	1	3	1	0	4	0	63	1	0	46.7333	1
14	0	0	1	1	4	1	61	0	0	24.4	1
15	0	0	1	0	4	1	53	0	0	9.83333	1
16	1	0	0	0	4	1	52	0	0	52.8333	0
17	1	1	1	1	4	0	68	1	1	24.9667	1
18	1	2	2	2	4	0	57	0	0	24.1	1
19	2	2	2	2	4	1	63	0	1	39.6333	1
20	1	0	2	1	4	0	60	0	0	9.46667	1
21	0	0	1	1	4	1	34	0	0	52.3	0
22	1	0	1	1	3	1	65	0	1	52.7333	0
23	1	1	1	1	4	1	70	0	1	21.2333	1
24	0	0	1	1	4	0	70	1	1	2.06667	1
25	0	1	0	0	4	0	62	0	1	50.7	0
26	1	1	1	1	4	0	53	0	0	13.6	1
27	1	2	2	1	4	0	72	0	1	14.4	1
28	2	1	2	2	4	1	59	0	1	51.1667	0
29	0	0	1	1	4	1	56	0	0	31.2333	1
30	0	2	2	2	2	0	67	1	0	36	1
31	3	1	1	1	2	0	66	0	0	18.7333	0
32	1	1	1	2	4	1	67	0	0	4.23333	1
33	1	3	1	3	1	0	55	0	0	52.1	0
34	2	2	2	2	3	0	57	1	1	51.4333	0
35	1	2	2	2	4	1	53	0	0	51.5333	0
36	2	3	2	2	2	0	61	1	0	53.4333	0
37	2	2	2	2	4	0	54	1	1	12.5667	1
38	0	1	2	2	4	0	68	1	1	17.3333	1
39	2	2	2	2	4	0	63	0	1	3.7	1
40	2	3	2	3	2	0	62	1	0	51.7667	0
41	2	2	2	2	4	1	50	0	1	53.5	0
42	2	3	2	2	3	0	51	1	0	50.2667	0
43	2	3	2	2	3	1	52	0	0	3.3	0
44	0	0	2	2	3	1	54	0	0	40.9	1
45	2	2	2	2	3	0	48	1	0	39.2667	1
46	2	2	1	2	3	0	44	1	0	49.6667	0
47	2	3	2	0	2	0	63	1	0	49.9	0
48	2	2	2	0	3	0	54	1	1	49.9667	0
49	1	0	1	1	4	0	50	1	1	13.1333	1
50	2	2	1	2	1	0	72	1	1	47.7333	1
51	3	2	2	2	4	1	70	0	1	50.0333	0
52	2	2	2	2	4	0	45	1	1	43.5333	1
53	1	1	2	2	4	0	69	0	1	20.9	1
54	0	0	1	1	4	0	64	0	1	37.3667	1
55	1	1	1	1	4	0	62	1	1	18.9333	1
56	2	2	2	2	3	0	76	0	1	50.1667	0
57	2	2	2	2	4	1	61	0	1	32.9667	1
58	1	1	1	2	4	1	71	0	0	28.6	1
59	1	2	1	2	4	1	64	0	1	8.3	0
60	2	2	2	2	1	1	55	0	0	49.0333	0
61	1	1	1	1	1	1	44	0	1	49.8	0
62	1	0	1	1	4	0	52	1	0	10.7667	0
63	1	3	1	1	3	0	59	1	0	5.16667	0
64	2	2	1	2	3	1	69	0	1	40.6	1
65	1	1	1	1	4	1	52	0	0	6.3	1
66	1	1	1	1	3	0	47	1	1	3.76667	0
67	1	1	1	1	3	0	65	1	0	3.9	0
68	2	2	2	2	1	0	65	1	0	50.7333	0
69	2	2	2	2	1	1	62	1	1	53.9667	0
70	2	2	1	2	1	1	51	0	0	23.4	0
71	1	3	1	2	2	0	56	0	0	51.8	0
72	2	2	2	2	4	1	47	0	0	51.3333	0
73	2	3	2	3	1	0	66	0	0	52.5667	0

## Sheet: GSEA-high
NAME GS<br> follow link to MSigDB GS DETAILS SIZE ES NES NOM p-val FDR q-val FWER p-val RANK AT MAX LEADING EDGE
KEGG_B_CELL_RECEPTOR_SIGNALING_PATHWAY KEGG_B_CELL_RECEPTOR_SIGNALING_PATHWAY Details ... 75 0.7452474 2.5106056 0.0 0.0 0.0 3550 tags=47%, list=6%, signal=50%
KEGG_T_CELL_RECEPTOR_SIGNALING_PATHWAY KEGG_T_CELL_RECEPTOR_SIGNALING_PATHWAY Details ... 108 0.71128356 2.4848332 0.0 0.0 0.0 4227 tags=44%, list=8%, signal=47%
KEGG_JAK_STAT_SIGNALING_PATHWAY KEGG_JAK_STAT_SIGNALING_PATHWAY Details ... 155 0.61123 2.3979108 0.0 0.0 0.0 5248 tags=35%, list=9%, signal=38%
KEGG_CYTOKINE_CYTOKINE_RECEPTOR_INTERACTION KEGG_CYTOKINE_CYTOKINE_RECEPTOR_INTERACTION Details ... 264 0.60314447 2.2620633 0.0 1.7777777E-4 0.001 2534 tags=27%, list=5%, signal=28%
KEGG_NATURAL_KILLER_CELL_MEDIATED_CYTOTOXICITY KEGG_NATURAL_KILLER_CELL_MEDIATED_CYTOTOXICITY Details ... 132 0.62518483 2.2343192 0.0 3.3422222E-4 0.002 4044 tags=33%, list=7%, signal=36%
KEGG_FC_EPSILON_RI_SIGNALING_PATHWAY KEGG_FC_EPSILON_RI_SIGNALING_PATHWAY Details ... 79 0.57305473 2.1760354 0.0 0.0015321901 0.01 7979 tags=34%, list=14%, signal=40%
KEGG_VEGF_SIGNALING_PATHWAY KEGG_VEGF_SIGNALING_PATHWAY Details ... 76 0.5217446 2.1126437 0.0 0.0036790143 0.022 3550 tags=22%, list=6%, signal=24%
KEGG_CHEMOKINE_SIGNALING_PATHWAY KEGG_CHEMOKINE_SIGNALING_PATHWAY Details ... 188 0.5722628 2.0920093 0.0 0.003927601 0.026 3550 tags=29%, list=6%, signal=31%
KEGG_ACUTE_MYELOID_LEUKEMIA KEGG_ACUTE_MYELOID_LEUKEMIA Details ... 57 0.57926404 2.06276 0.0037523452 0.0060756276 0.038 6435 tags=35%, list=12%, signal=40%
KEGG_PRIMARY_IMMUNODEFICIENCY KEGG_PRIMARY_IMMUNODEFICIENCY Details ... 35 0.8213858 2.053766 0.0 0.0059632 0.04 3832 tags=71%, list=7%, signal=77%
KEGG_HEMATOPOIETIC_CELL_LINEAGE KEGG_HEMATOPOIETIC_CELL_LINEAGE Details ... 85 0.66935194 2.0318086 0.0 0.007742644 0.053 2909 tags=38%, list=5%, signal=40%
KEGG_CELL_ADHESION_MOLECULES_CAMS KEGG_CELL_ADHESION_MOLECULES_CAMS Details ... 131 0.5960693 1.9738255 0.002008032 0.01503425 0.1 2950 tags=31%, list=5%, signal=33%
KEGG_INTESTINAL_IMMUNE_NETWORK_FOR_IGA_PRODUCTION KEGG_INTESTINAL_IMMUNE_NETWORK_FOR_IGA_PRODUCTION Details ... 46 0.7455358 1.9563785 0.005905512 0.016086524 0.108 3832 tags=57%, list=7%, signal=61%
KEGG_NON_SMALL_CELL_LUNG_CANCER KEGG_NON_SMALL_CELL_LUNG_CANCER Details ... 54 0.53261155 1.9487923 0.005725191 0.01644599 0.114 9375 tags=33%, list=17%, signal=40%
KEGG_FC_GAMMA_R_MEDIATED_PHAGOCYTOSIS KEGG_FC_GAMMA_R_MEDIATED_PHAGOCYTOSIS Details ... 96 0.5281584 1.9412605 0.007751938 0.016459094 0.127 3550 tags=22%, list=6%, signal=23%
KEGG_ENDOMETRIAL_CANCER KEGG_ENDOMETRIAL_CANCER Details ... 52 0.5352193 1.9305595 0.0038240917 0.016684983 0.138 6435 tags=29%, list=12%, signal=33%
KEGG_PHOSPHATIDYLINOSITOL_SIGNALING_SYSTEM KEGG_PHOSPHATIDYLINOSITOL_SIGNALING_SYSTEM Details ... 76 0.5226221 1.9250455 0.0019267823 0.016463926 0.144 3550 tags=25%, list=6%, signal=27%
KEGG_TOLL_LIKE_RECEPTOR_SIGNALING_PATHWAY KEGG_TOLL_LIKE_RECEPTOR_SIGNALING_PATHWAY Details ... 102 0.5157776 1.901807 0.0037523452 0.018982602 0.166 4578 tags=29%, list=8%, signal=32%
KEGG_LEUKOCYTE_TRANSENDOTHELIAL_MIGRATION KEGG_LEUKOCYTE_TRANSENDOTHELIAL_MIGRATION Details ... 116 0.53335226 1.8885336 0.007984032 0.020737797 0.181 3550 tags=25%, list=6%, signal=27%
KEGG_AUTOIMMUNE_THYROID_DISEASE KEGG_AUTOIMMUNE_THYROID_DISEASE Details ... 50 0.64602023 1.8264085 0.013972056 0.034588337 0.275 10027 tags=54%, list=18%, signal=66%
KEGG_LEISHMANIA_INFECTION KEGG_LEISHMANIA_INFECTION Details ... 70 0.6169898 1.7991749 0.021956088 0.041340243 0.32 10529 tags=53%, list=19%, signal=65%
KEGG_SYSTEMIC_LUPUS_ERYTHEMATOSUS KEGG_SYSTEMIC_LUPUS_ERYTHEMATOSUS Details ... 55 0.62649757 1.77487 0.034816246 0.048231844 0.365 10148 tags=56%, list=18%, signal=69%
KEGG_GLIOMA KEGG_GLIOMA Details ... 65 0.46734792 1.7646778 0.011235955 0.049865834 0.379 6435 tags=23%, list=12%, signal=26%
KEGG_APOPTOSIS KEGG_APOPTOSIS Details ... 87 0.45585513 1.7484264 0.017374517 0.053605385 0.402 7773 tags=30%, list=14%, signal=35%
KEGG_TYPE_I_DIABETES_MELLITUS KEGG_TYPE_I_DIABETES_MELLITUS Details ... 41 0.66593575 1.7446322 0.028142588 0.053334225 0.416 4044 tags=46%, list=7%, signal=50%
KEGG_ALLOGRAFT_REJECTION KEGG_ALLOGRAFT_REJECTION Details ... 35 0.7323725 1.7252926 0.032258064 0.059120677 0.445 10027 tags=77%, list=18%, signal=94%
KEGG_MAPK_SIGNALING_PATHWAY KEGG_MAPK_SIGNALING_PATHWAY Details ... 267 0.3879992 1.709195 0.0057803467 0.062862515 0.476 3483 tags=16%, list=6%, signal=17%
KEGG_COLORECTAL_CANCER KEGG_COLORECTAL_CANCER Details ... 62 0.4589414 1.6964233 0.013487476 0.06583874 0.496 3550 tags=21%, list=6%, signal=22%
KEGG_ERBB_SIGNALING_PATHWAY KEGG_ERBB_SIGNALING_PATHWAY Details ... 87 0.43128484 1.6683202 0.013618677 0.076133646 0.541 6435 tags=21%, list=12%, signal=23%
KEGG_ANTIGEN_PROCESSING_AND_PRESENTATION KEGG_ANTIGEN_PROCESSING_AND_PRESENTATION Details ... 81 0.5353962 1.6624671 0.051136363 0.07608941 0.548 10027 tags=40%, list=18%, signal=48%
KEGG_VIRAL_MYOCARDITIS KEGG_VIRAL_MYOCARDITIS Details ... 68 0.5427977 1.6487355 0.049701788 0.08106006 0.572 11151 tags=49%, list=20%, signal=61%
KEGG_TYPE_II_DIABETES_MELLITUS KEGG_TYPE_II_DIABETES_MELLITUS Details ... 47 0.45109093 1.6348567 0.016513761 0.08570442 0.588 11970 tags=32%, list=22%, signal=41%
KEGG_VASCULAR_SMOOTH_MUSCLE_CONTRACTION KEGG_VASCULAR_SMOOTH_MUSCLE_CONTRACTION Details ... 114 0.40282917 1.6314567 0.021696253 0.084362336 0.59 13960 tags=35%, list=25%, signal=47%
KEGG_GRAFT_VERSUS_HOST_DISEASE KEGG_GRAFT_VERSUS_HOST_DISEASE Details ... 37 0.677598 1.6267933 0.07590133 0.084074475 0.595 12190 tags=70%, list=22%, signal=90%
KEGG_ASTHMA KEGG_ASTHMA Details ... 28 0.66741717 1.6185145 0.06358381 0.08555163 0.613 10027 tags=64%, list=18%, signal=78%
KEGG_TASTE_TRANSDUCTION KEGG_TASTE_TRANSDUCTION Details ... 51 0.4733795 1.615182 0.023391813 0.08455053 0.617 18767 tags=57%, list=34%, signal=86%
KEGG_SMALL_CELL_LUNG_CANCER KEGG_SMALL_CELL_LUNG_CANCER Details ... 84 0.43752995 1.5933399 0.051896207 0.094048135 0.645 7773 tags=24%, list=14%, signal=28%
KEGG_INOSITOL_PHOSPHATE_METABOLISM KEGG_INOSITOL_PHOSPHATE_METABOLISM Details ... 54 0.4486984 1.5887038 0.04518664 0.09388056 0.651 3550 tags=20%, list=6%, signal=22%
KEGG_DORSO_VENTRAL_AXIS_FORMATION KEGG_DORSO_VENTRAL_AXIS_FORMATION Details ... 24 0.5204112 1.5780737 0.05232558 0.09717032 0.666 13726 tags=46%, list=25%, signal=61%
KEGG_ABC_TRANSPORTERS KEGG_ABC_TRANSPORTERS Details ... 44 0.44496915 1.56685 0.03250478 0.10093615 0.683 8605 tags=25%, list=16%, signal=30%
KEGG_NEUROACTIVE_LIGAND_RECEPTOR_INTERACTION KEGG_NEUROACTIVE_LIGAND_RECEPTOR_INTERACTION Details ... 271 0.36909285 1.5545979 0.014256619 0.105162226 0.706 4709 tags=13%, list=9%, signal=14%
KEGG_PANCREATIC_CANCER KEGG_PANCREATIC_CANCER Details ... 70 0.42605767 1.5503231 0.048449613 0.10541091 0.712 3550 tags=19%, list=6%, signal=20%
KEGG_REGULATION_OF_ACTIN_CYTOSKELETON KEGG_REGULATION_OF_ACTIN_CYTOSKELETON Details ... 213 0.39310452 1.5458945 0.050290134 0.10546759 0.714 3720 tags=16%, list=7%, signal=18%
KEGG_NEUROTROPHIN_SIGNALING_PATHWAY KEGG_NEUROTROPHIN_SIGNALING_PATHWAY Details ... 126 0.3949471 1.5367478 0.04789272 0.10804862 0.728 9375 tags=25%, list=17%, signal=30%
KEGG_GNRH_SIGNALING_PATHWAY KEGG_GNRH_SIGNALING_PATHWAY Details ... 101 0.38129327 1.5308944 0.038229376 0.109399036 0.738 5938 tags=19%, list=11%, signal=21%
KEGG_CHRONIC_MYELOID_LEUKEMIA KEGG_CHRONIC_MYELOID_LEUKEMIA Details ... 73 0.41608787 1.5265294 0.06923077 0.10953362 0.744 4864 tags=21%, list=9%, signal=23%
KEGG_NOD_LIKE_RECEPTOR_SIGNALING_PATHWAY KEGG_NOD_LIKE_RECEPTOR_SIGNALING_PATHWAY Details ... 62 0.44806412 1.5215905 0.07358491 0.109879635 0.749 15861 tags=45%, list=29%, signal=63%
KEGG_PATHWAYS_IN_CANCER KEGG_PATHWAYS_IN_CANCER Details ... 325 0.35895503 1.5056684 0.04761905 0.11718737 0.767 4059 tags=15%, list=7%, signal=17%
KEGG_RENAL_CELL_CARCINOMA KEGG_RENAL_CELL_CARCINOMA Details ... 70 0.40052155 1.504116 0.048262548 0.11579279 0.768 7990 tags=24%, list=14%, signal=28%
KEGG_PROSTATE_CANCER KEGG_PROSTATE_CANCER Details ... 89 0.38528767 1.4754132 0.06321839 0.13097838 0.805 8890 tags=25%, list=16%, signal=29%
KEGG_ALPHA_LINOLENIC_ACID_METABOLISM KEGG_ALPHA_LINOLENIC_ACID_METABOLISM 19 0.48780292 1.4687611 0.053784862 0.1323845 0.808 9998 tags=21%, list=18%, signal=26%
KEGG_MTOR_SIGNALING_PATHWAY KEGG_MTOR_SIGNALING_PATHWAY 52 0.37297222 1.4193964 0.061068702 0.16314681 0.863 6435 tags=21%, list=12%, signal=24%
KEGG_MELANOMA KEGG_MELANOMA 71 0.37070358 1.4125184 0.07736944 0.16575074 0.87 10790 tags=23%, list=20%, signal=28%
KEGG_CALCIUM_SIGNALING_PATHWAY KEGG_CALCIUM_SIGNALING_PATHWAY 177 0.32491437 1.3773646 0.06521739 0.19059324 0.902 8512 tags=17%, list=15%, signal=20%
KEGG_LONG_TERM_DEPRESSION KEGG_LONG_TERM_DEPRESSION 70 0.34194237 1.3629115 0.0562249 0.19882767 0.909 6435 tags=17%, list=12%, signal=19%
KEGG_RIG_I_LIKE_RECEPTOR_SIGNALING_PATHWAY KEGG_RIG_I_LIKE_RECEPTOR_SIGNALING_PATHWAY 70 0.3619614 1.3607637 0.11676083 0.19747804 0.913 16571 tags=36%, list=30%, signal=51%
KEGG_AXON_GUIDANCE KEGG_AXON_GUIDANCE 129 0.33878958 1.3147668 0.14257425 0.23569055 0.946 3516 tags=14%, list=6%, signal=15%
KEGG_ALDOSTERONE_REGULATED_SODIUM_REABSORPTION KEGG_ALDOSTERONE_REGULATED_SODIUM_REABSORPTION 42 0.37168393 1.3096172 0.12941177 0.23629099 0.948 4227 tags=17%, list=8%, signal=18%
KEGG_LONG_TERM_POTENTIATION KEGG_LONG_TERM_POTENTIATION 70 0.32859668 1.3089137 0.10685484 0.23285398 0.948 7990 tags=19%, list=14%, signal=22%
KEGG_INSULIN_SIGNALING_PATHWAY KEGG_INSULIN_SIGNALING_PATHWAY 137 0.3146316 1.3064646 0.10763209 0.23134983 0.95 4864 tags=16%, list=9%, signal=18%
KEGG_ENDOCYTOSIS KEGG_ENDOCYTOSIS 181 0.32227698 1.2910588 0.15429688 0.24212585 0.959 4829 tags=15%, list=9%, signal=17%
KEGG_FOCAL_ADHESION KEGG_FOCAL_ADHESION 199 0.35815912 1.2719804 0.2 0.25629562 0.966 7039 tags=20%, list=13%, signal=22%
KEGG_COMPLEMENT_AND_COAGULATION_CASCADES KEGG_COMPLEMENT_AND_COAGULATION_CASCADES 69 0.38026628 1.2373573 0.21893491 0.28842422 0.975 17042 tags=33%, list=31%, signal=48%
KEGG_RENIN_ANGIOTENSIN_SYSTEM KEGG_RENIN_ANGIOTENSIN_SYSTEM 17 0.4164376 1.2064751 0.21516393 0.31885046 0.986 13279 tags=35%, list=24%, signal=46%
KEGG_DILATED_CARDIOMYOPATHY KEGG_DILATED_CARDIOMYOPATHY 90 0.3220164 1.1410881 0.2892057 0.39421505 0.996 17950 tags=36%, list=32%, signal=53%
KEGG_ECM_RECEPTOR_INTERACTION KEGG_ECM_RECEPTOR_INTERACTION 84 0.37446558 1.1370493 0.3444227 0.39313334 0.997 17950 tags=37%, list=32%, signal=55%
KEGG_TGF_BETA_SIGNALING_PATHWAY KEGG_TGF_BETA_SIGNALING_PATHWAY 86 0.30011845 1.1325668 0.27539062 0.39297783 0.997 20873 tags=40%, list=38%, signal=63%
KEGG_GLYCOSAMINOGLYCAN_BIOSYNTHESIS_CHONDROITIN_SULFATE KEGG_GLYCOSAMINOGLYCAN_BIOSYNTHESIS_CHONDROITIN_SULFATE 22 0.39503753 1.1306463 0.32307693 0.38983223 0.997 7232 tags=23%, list=13%, signal=26%
KEGG_ETHER_LIPID_METABOLISM KEGG_ETHER_LIPID_METABOLISM 33 0.32669833 1.1301162 0.27125505 0.38485834 0.997 10106 tags=21%, list=18%, signal=26%
KEGG_GAP_JUNCTION KEGG_GAP_JUNCTION 90 0.29611674 1.1289757 0.28653845 0.3807184 0.997 7867 tags=18%, list=14%, signal=21%
KEGG_HEDGEHOG_SIGNALING_PATHWAY KEGG_HEDGEHOG_SIGNALING_PATHWAY 56 0.30888757 1.1190372 0.2838095 0.387533 0.997 22650 tags=46%, list=41%, signal=79%
KEGG_OLFACTORY_TRANSDUCTION KEGG_OLFACTORY_TRANSDUCTION 386 0.32571143 1.1049896 0.34511435 0.40026447 0.998 30219 tags=61%, list=55%, signal=133%
KEGG_GLYCOSAMINOGLYCAN_BIOSYNTHESIS_HEPARAN_SULFATE KEGG_GLYCOSAMINOGLYCAN_BIOSYNTHESIS_HEPARAN_SULFATE 26 0.34513366 1.086661 0.3433735 0.4195952 0.999 10236 tags=19%, list=19%, signal=24%
KEGG_CYTOSOLIC_DNA_SENSING_PATHWAY KEGG_CYTOSOLIC_DNA_SENSING_PATHWAY 54 0.3103755 1.0730143 0.36820924 0.43220803 1.0 1764 tags=11%, list=3%, signal=11%
KEGG_LINOLEIC_ACID_METABOLISM KEGG_LINOLEIC_ACID_METABOLISM 29 0.33591953 1.0716769 0.34631148 0.42825943 1.0 12837 tags=21%, list=23%, signal=27%
KEGG_ADHERENS_JUNCTION KEGG_ADHERENS_JUNCTION 73 0.31200075 1.0694147 0.36252546 0.42584902 1.0 4064 tags=15%, list=7%, signal=16%
KEGG_ARRHYTHMOGENIC_RIGHT_VENTRICULAR_CARDIOMYOPATHY_ARVC KEGG_ARRHYTHMOGENIC_RIGHT_VENTRICULAR_CARDIOMYOPATHY_ARVC 74 0.30368862 1.0637602 0.38677356 0.4272993 1.0 2602 tags=11%, list=5%, signal=11%
KEGG_PRION_DISEASES KEGG_PRION_DISEASES 35 0.3455479 1.0542846 0.378119 0.43437645 1.0 8047 tags=23%, list=15%, signal=27%
KEGG_EPITHELIAL_CELL_SIGNALING_IN_HELICOBACTER_PYLORI_INFECTION KEGG_EPITHELIAL_CELL_SIGNALING_IN_HELICOBACTER_PYLORI_INFECTION 68 0.2866519 1.0415516 0.39257812 0.4449973 1.0 2074 tags=10%, list=4%, signal=11%
KEGG_WNT_SIGNALING_PATHWAY KEGG_WNT_SIGNALING_PATHWAY 151 0.25154328 1.0356798 0.40239045 0.4475948 1.0 2869 tags=10%, list=5%, signal=10%
KEGG_THYROID_CANCER KEGG_THYROID_CANCER 29 0.31718233 1.030782 0.3961165 0.4487346 1.0 2205 tags=10%, list=4%, signal=11%
KEGG_SNARE_INTERACTIONS_IN_VESICULAR_TRANSPORT KEGG_SNARE_INTERACTIONS_IN_VESICULAR_TRANSPORT 38 0.29444343 1.029866 0.39163497 0.44445094 1.0 3299 tags=13%, list=6%, signal=14%
KEGG_BASAL_CELL_CARCINOMA KEGG_BASAL_CELL_CARCINOMA 55 0.29035747 1.0069462 0.4331984 0.46987206 1.0 2781 tags=9%, list=5%, signal=10%
KEGG_HYPERTROPHIC_CARDIOMYOPATHY_HCM KEGG_HYPERTROPHIC_CARDIOMYOPATHY_HCM 83 0.26898888 0.9713877 0.46881288 0.5144095 1.0 16530 tags=29%, list=30%, signal=41%
KEGG_GLYCOSPHINGOLIPID_BIOSYNTHESIS_GANGLIO_SERIES KEGG_GLYCOSPHINGOLIPID_BIOSYNTHESIS_GANGLIO_SERIES 15 0.3542918 0.96063733 0.5029821 0.5238182 1.0 20162 tags=47%, list=36%, signal=73%
KEGG_PROGESTERONE_MEDIATED_OOCYTE_MATURATION KEGG_PROGESTERONE_MEDIATED_OOCYTE_MATURATION 85 0.24423309 0.91531825 0.5494071 0.58515596 1.0 17848 tags=29%, list=32%, signal=43%
KEGG_NOTCH_SIGNALING_PATHWAY KEGG_NOTCH_SIGNALING_PATHWAY 47 0.27043334 0.8879413 0.5797665 0.6206214 1.0 12322 tags=26%, list=22%, signal=33%
KEGG_PANTOTHENATE_AND_COA_BIOSYNTHESIS KEGG_PANTOTHENATE_AND_COA_BIOSYNTHESIS 16 0.2910806 0.8751384 0.6422925 0.63256794 1.0 9733 tags=25%, list=18%, signal=30%
KEGG_UBIQUITIN_MEDIATED_PROTEOLYSIS KEGG_UBIQUITIN_MEDIATED_PROTEOLYSIS 135 0.22049257 0.8719279 0.6152344 0.6302552 1.0 10657 tags=20%, list=19%, signal=25%
KEGG_OTHER_GLYCAN_DEGRADATION KEGG_OTHER_GLYCAN_DEGRADATION 16 0.34351698 0.867056 0.6011673 0.63024724 1.0 1517 tags=13%, list=3%, signal=13%
KEGG_ADIPOCYTOKINE_SIGNALING_PATHWAY KEGG_ADIPOCYTOKINE_SIGNALING_PATHWAY 67 0.23554778 0.8619465 0.6770428 0.63114786 1.0 5956 tags=12%, list=11%, signal=13%
KEGG_REGULATION_OF_AUTOPHAGY KEGG_REGULATION_OF_AUTOPHAGY 35 0.25245664 0.8379066 0.71370965 0.65997744 1.0 24213 tags=43%, list=44%, signal=76%
KEGG_SPHINGOLIPID_METABOLISM KEGG_SPHINGOLIPID_METABOLISM 39 0.24960646 0.834433 0.68049794 0.65822035 1.0 10461 tags=18%, list=19%, signal=22%
KEGG_ARACHIDONIC_ACID_METABOLISM KEGG_ARACHIDONIC_ACID_METABOLISM 58 0.21786551 0.78436947 0.7807933 0.7232213 1.0 1958 tags=7%, list=4%, signal=7%
KEGG_MELANOGENESIS KEGG_MELANOGENESIS 101 0.17567867 0.69500065 0.9288618 0.8356812 1.0 25134 tags=37%, list=45%, signal=67%
KEGG_LYSOSOME KEGG_LYSOSOME 121 0.20200957 0.668415 0.8143712 0.85509187 1.0 20969 tags=36%, list=38%, signal=57%

## Sheet: GSEA-low
NAME GS<br> follow link to MSigDB GS DETAILS SIZE ES NES NOM p-val FDR q-val FWER p-val RANK AT MAX LEADING EDGE
KEGG_OXIDATIVE_PHOSPHORYLATION KEGG_OXIDATIVE_PHOSPHORYLATION Details ... 132 -0.76802915 -2.0640724 0.001984127 0.0567499 0.042 4414 tags=66%, list=8%, signal=71%
KEGG_CITRATE_CYCLE_TCA_CYCLE KEGG_CITRATE_CYCLE_TCA_CYCLE Details ... 31 -0.7639814 -2.040156 0.0 0.03621532 0.051 8593 tags=81%, list=16%, signal=95%
KEGG_PARKINSONS_DISEASE KEGG_PARKINSONS_DISEASE Details ... 128 -0.73361176 -2.0294893 0.001980198 0.026050689 0.053 3807 tags=63%, list=7%, signal=68%
KEGG_HUNTINGTONS_DISEASE KEGG_HUNTINGTONS_DISEASE Details ... 181 -0.6043324 -2.0137436 0.0 0.021525992 0.059 3807 tags=51%, list=7%, signal=55%
KEGG_ALZHEIMERS_DISEASE KEGG_ALZHEIMERS_DISEASE Details ... 166 -0.5940655 -2.008561 0.002 0.018797811 0.065 4269 tags=52%, list=8%, signal=57%
KEGG_PENTOSE_PHOSPHATE_PATHWAY KEGG_PENTOSE_PHOSPHATE_PATHWAY Details ... 27 -0.6908989 -1.9648165 0.0 0.025836192 0.1 6934 tags=63%, list=13%, signal=72%
KEGG_PYRIMIDINE_METABOLISM KEGG_PYRIMIDINE_METABOLISM Details ... 98 -0.55589086 -1.9474325 0.002008032 0.026554622 0.112 6377 tags=50%, list=12%, signal=56%
KEGG_GLUTATHIONE_METABOLISM KEGG_GLUTATHIONE_METABOLISM Details ... 49 -0.6604936 -1.9359863 0.0 0.026496941 0.122 6919 tags=69%, list=13%, signal=79%
KEGG_RNA_POLYMERASE KEGG_RNA_POLYMERASE Details ... 29 -0.685687 -1.9320104 0.0 0.02451311 0.126 6377 tags=55%, list=12%, signal=62%
KEGG_PORPHYRIN_AND_CHLOROPHYLL_METABOLISM KEGG_PORPHYRIN_AND_CHLOROPHYLL_METABOLISM Details ... 40 -0.62142485 -1.9016755 0.002 0.029174406 0.154 7556 tags=43%, list=14%, signal=49%
KEGG_RIBOSOME KEGG_RIBOSOME Details ... 88 -0.90870255 -1.8659643 0.0019379845 0.03652624 0.197 3684 tags=94%, list=7%, signal=101%
KEGG_BASE_EXCISION_REPAIR KEGG_BASE_EXCISION_REPAIR Details ... 35 -0.65530145 -1.8293753 0.008064516 0.04579729 0.251 6517 tags=54%, list=12%, signal=62%
KEGG_BUTANOATE_METABOLISM KEGG_BUTANOATE_METABOLISM Details ... 34 -0.6047726 -1.8278886 0.016161617 0.042777754 0.254 4401 tags=44%, list=8%, signal=48%
KEGG_PROTEASOME KEGG_PROTEASOME Details ... 46 -0.70469433 -1.8048937 0.03 0.049049933 0.292 3253 tags=59%, list=6%, signal=62%
KEGG_BIOSYNTHESIS_OF_UNSATURATED_FATTY_ACIDS KEGG_BIOSYNTHESIS_OF_UNSATURATED_FATTY_ACIDS Details ... 22 -0.605449 -1.8046376 0.003937008 0.045779936 0.292 4514 tags=45%, list=8%, signal=49%
KEGG_TERPENOID_BACKBONE_BIOSYNTHESIS KEGG_TERPENOID_BACKBONE_BIOSYNTHESIS Details ... 15 -0.7256341 -1.7716124 0.01629328 0.055415276 0.348 9561 tags=73%, list=17%, signal=89%
KEGG_GLYCOLYSIS_GLUCONEOGENESIS KEGG_GLYCOLYSIS_GLUCONEOGENESIS Details ... 62 -0.5423434 -1.7670935 0.008016032 0.05426678 0.361 7379 tags=52%, list=13%, signal=59%
KEGG_AMINOACYL_TRNA_BIOSYNTHESIS KEGG_AMINOACYL_TRNA_BIOSYNTHESIS Details ... 22 -0.6433896 -1.7593309 0.026052104 0.054045625 0.373 6341 tags=59%, list=11%, signal=67%
KEGG_PYRUVATE_METABOLISM KEGG_PYRUVATE_METABOLISM Details ... 40 -0.5540987 -1.7471415 0.029821074 0.055827036 0.392 6516 tags=52%, list=12%, signal=59%
KEGG_ARGININE_AND_PROLINE_METABOLISM KEGG_ARGININE_AND_PROLINE_METABOLISM Details ... 54 -0.5244214 -1.7247752 0.005882353 0.06215832 0.432 5348 tags=50%, list=10%, signal=55%
KEGG_VALINE_LEUCINE_AND_ISOLEUCINE_DEGRADATION KEGG_VALINE_LEUCINE_AND_ISOLEUCINE_DEGRADATION Details ... 43 -0.59375995 -1.7127805 0.02811245 0.064002335 0.452 9054 tags=65%, list=16%, signal=78%
KEGG_ASCORBATE_AND_ALDARATE_METABOLISM KEGG_ASCORBATE_AND_ALDARATE_METABOLISM Details ... 25 -0.6118934 -1.6269044 0.022357723 0.10728824 0.593 10775 tags=68%, list=19%, signal=84%
KEGG_CARDIAC_MUSCLE_CONTRACTION KEGG_CARDIAC_MUSCLE_CONTRACTION Details ... 79 -0.480036 -1.6183199 0.02952756 0.10807086 0.606 4955 tags=37%, list=9%, signal=40%
KEGG_GLYOXYLATE_AND_DICARBOXYLATE_METABOLISM KEGG_GLYOXYLATE_AND_DICARBOXYLATE_METABOLISM Details ... 16 -0.6089811 -1.5926121 0.04489796 0.122087374 0.654 6762 tags=56%, list=12%, signal=64%
KEGG_PEROXISOME KEGG_PEROXISOME Details ... 78 -0.45967785 -1.5882361 0.049281314 0.12068203 0.664 4237 tags=41%, list=8%, signal=44%
KEGG_PENTOSE_AND_GLUCURONATE_INTERCONVERSIONS KEGG_PENTOSE_AND_GLUCURONATE_INTERCONVERSIONS Details ... 28 -0.5638852 -1.5813352 0.053061225 0.121154435 0.672 7556 tags=46%, list=14%, signal=54%
KEGG_PURINE_METABOLISM KEGG_PURINE_METABOLISM Details ... 157 -0.38279724 -1.5611768 0.029940119 0.13015696 0.7 3436 tags=29%, list=6%, signal=30%
KEGG_FRUCTOSE_AND_MANNOSE_METABOLISM KEGG_FRUCTOSE_AND_MANNOSE_METABOLISM Details ... 33 -0.4815593 -1.5402578 0.052941177 0.13998137 0.727 6056 tags=48%, list=11%, signal=54%
KEGG_DNA_REPLICATION KEGG_DNA_REPLICATION Details ... 36 -0.638083 -1.5337712 0.106299214 0.14035575 0.736 6785 tags=61%, list=12%, signal=70%
KEGG_GALACTOSE_METABOLISM KEGG_GALACTOSE_METABOLISM Details ... 26 -0.5019225 -1.4815055 0.06485356 0.178869 0.801 7572 tags=58%, list=14%, signal=67%
KEGG_METABOLISM_OF_XENOBIOTICS_BY_CYTOCHROME_P450 KEGG_METABOLISM_OF_XENOBIOTICS_BY_CYTOCHROME_P450 Details ... 69 -0.45353192 -1.4628533 0.07385229 0.1900823 0.822 7556 tags=42%, list=14%, signal=49%
KEGG_TYROSINE_METABOLISM KEGG_TYROSINE_METABOLISM Details ... 42 -0.43960238 -1.4583026 0.05284553 0.18787691 0.826 4968 tags=43%, list=9%, signal=47%
KEGG_STEROID_BIOSYNTHESIS KEGG_STEROID_BIOSYNTHESIS Details ... 17 -0.57909304 -1.4448414 0.11354582 0.19456407 0.838 3796 tags=53%, list=7%, signal=57%
KEGG_FATTY_ACID_METABOLISM KEGG_FATTY_ACID_METABOLISM Details ... 42 -0.4610323 -1.4432027 0.11111111 0.19036905 0.84 9606 tags=60%, list=17%, signal=72%
KEGG_DRUG_METABOLISM_OTHER_ENZYMES KEGG_DRUG_METABOLISM_OTHER_ENZYMES Details ... 51 -0.4130792 -1.40529 0.07900208 0.220607 0.872 8753 tags=47%, list=16%, signal=56%
KEGG_PHENYLALANINE_METABOLISM KEGG_PHENYLALANINE_METABOLISM Details ... 18 -0.54286957 -1.4048134 0.103658535 0.21501411 0.873 4968 tags=56%, list=9%, signal=61%
KEGG_HISTIDINE_METABOLISM KEGG_HISTIDINE_METABOLISM Details ... 29 -0.46048826 -1.401551 0.10515464 0.21233018 0.876 4401 tags=41%, list=8%, signal=45%
KEGG_SPLICEOSOME KEGG_SPLICEOSOME Details ... 127 -0.445714 -1.3818262 0.18236473 0.22737497 0.9 6894 tags=49%, list=12%, signal=56%
KEGG_PROPANOATE_METABOLISM KEGG_PROPANOATE_METABOLISM Details ... 32 -0.4739718 -1.3782254 0.16833667 0.22551814 0.902 8786 tags=56%, list=16%, signal=67%
KEGG_ONE_CARBON_POOL_BY_FOLATE KEGG_ONE_CARBON_POOL_BY_FOLATE Details ... 17 -0.48878026 -1.3448554 0.14579055 0.25228453 0.922 6762 tags=53%, list=12%, signal=60%
KEGG_AMINO_SUGAR_AND_NUCLEOTIDE_SUGAR_METABOLISM KEGG_AMINO_SUGAR_AND_NUCLEOTIDE_SUGAR_METABOLISM Details ... 43 -0.4092749 -1.3284408 0.16210526 0.26292193 0.93 6489 tags=49%, list=12%, signal=55%
KEGG_GLYCINE_SERINE_AND_THREONINE_METABOLISM KEGG_GLYCINE_SERINE_AND_THREONINE_METABOLISM Details ... 31 -0.4192301 -1.2653592 0.17898832 0.3279734 0.963 6172 tags=39%, list=11%, signal=44%
KEGG_GLYCOSYLPHOSPHATIDYLINOSITOL_GPI_ANCHOR_BIOSYNTHESIS KEGG_GLYCOSYLPHOSPHATIDYLINOSITOL_GPI_ANCHOR_BIOSYNTHESIS Details ... 25 -0.40693685 -1.2600018 0.22044088 0.32730415 0.965 1924 tags=28%, list=3%, signal=29%
KEGG_CYSTEINE_AND_METHIONINE_METABOLISM KEGG_CYSTEINE_AND_METHIONINE_METABOLISM Details ... 34 -0.38294467 -1.2421312 0.1848249 0.3433276 0.971 6271 tags=47%, list=11%, signal=53%
KEGG_PROTEIN_EXPORT KEGG_PROTEIN_EXPORT Details ... 24 -0.45895705 -1.22826 0.24385247 0.35345036 0.976 5732 tags=46%, list=10%, signal=51%
KEGG_NUCLEOTIDE_EXCISION_REPAIR KEGG_NUCLEOTIDE_EXCISION_REPAIR Details ... 44 -0.39136997 -1.225146 0.25838265 0.3497585 0.976 5868 tags=41%, list=11%, signal=46%
KEGG_MISMATCH_REPAIR KEGG_MISMATCH_REPAIR Details ... 23 -0.4711252 -1.2053932 0.30905512 0.3687989 0.98 5868 tags=43%, list=11%, signal=49%
KEGG_GLYCOSPHINGOLIPID_BIOSYNTHESIS_LACTO_AND_NEOLACTO_SERIES KEGG_GLYCOSPHINGOLIPID_BIOSYNTHESIS_LACTO_AND_NEOLACTO_SERIES Details ... 26 -0.36277685 -1.1539209 0.26838967 0.43421647 0.991 7630 tags=46%, list=14%, signal=54%
KEGG_BETA_ALANINE_METABOLISM KEGG_BETA_ALANINE_METABOLISM Details ... 22 -0.36735478 -1.1510599 0.2624521 0.4294351 0.991 4401 tags=32%, list=8%, signal=35%
KEGG_ALANINE_ASPARTATE_AND_GLUTAMATE_METABOLISM KEGG_ALANINE_ASPARTATE_AND_GLUTAMATE_METABOLISM Details ... 30 -0.35399213 -1.148669 0.27327934 0.42419314 0.991 4968 tags=37%, list=9%, signal=40%
KEGG_DRUG_METABOLISM_CYTOCHROME_P450 KEGG_DRUG_METABOLISM_CYTOCHROME_P450 71 -0.33720767 -1.1216105 0.31189084 0.45823714 0.995 7556 tags=37%, list=14%, signal=42%
KEGG_SELENOAMINO_ACID_METABOLISM KEGG_SELENOAMINO_ACID_METABOLISM 25 -0.35832334 -1.1207011 0.32086614 0.45097193 0.995 8603 tags=48%, list=16%, signal=57%
KEGG_PATHOGENIC_ESCHERICHIA_COLI_INFECTION KEGG_PATHOGENIC_ESCHERICHIA_COLI_INFECTION 56 -0.32814953 -1.1033336 0.3286004 0.46770826 0.996 5663 tags=41%, list=10%, signal=46%
KEGG_N_GLYCAN_BIOSYNTHESIS KEGG_N_GLYCAN_BIOSYNTHESIS 46 -0.32223228 -1.0916572 0.35783365 0.47733313 0.996 3730 tags=33%, list=7%, signal=35%
KEGG_STARCH_AND_SUCROSE_METABOLISM KEGG_STARCH_AND_SUCROSE_METABOLISM 52 -0.33436847 -1.0823681 0.34408602 0.48337564 0.997 10334 tags=52%, list=19%, signal=64%
KEGG_MATURITY_ONSET_DIABETES_OF_THE_YOUNG KEGG_MATURITY_ONSET_DIABETES_OF_THE_YOUNG 25 -0.3847174 -1.0780723 0.37896827 0.48126692 0.997 8158 tags=48%, list=15%, signal=56%
KEGG_CELL_CYCLE KEGG_CELL_CYCLE 125 -0.32600355 -1.0711989 0.374502 0.4831078 0.997 7053 tags=43%, list=13%, signal=49%
KEGG_TRYPTOPHAN_METABOLISM KEGG_TRYPTOPHAN_METABOLISM 39 -0.3280863 -1.0467348 0.41030928 0.5113083 0.998 9561 tags=56%, list=17%, signal=68%
KEGG_PROXIMAL_TUBULE_BICARBONATE_RECLAMATION KEGG_PROXIMAL_TUBULE_BICARBONATE_RECLAMATION 23 -0.34467313 -1.0460558 0.40239045 0.5038201 0.998 5523 tags=30%, list=10%, signal=34%
KEGG_VIBRIO_CHOLERAE_INFECTION KEGG_VIBRIO_CHOLERAE_INFECTION 54 -0.29533902 -1.0391195 0.3903846 0.5058421 1.0 4927 tags=37%, list=9%, signal=41%
KEGG_AMYOTROPHIC_LATERAL_SCLEROSIS_ALS KEGG_AMYOTROPHIC_LATERAL_SCLEROSIS_ALS 53 -0.27623823 -1.026317 0.41683778 0.51628524 1.0 4002 tags=26%, list=7%, signal=28%
KEGG_RNA_DEGRADATION KEGG_RNA_DEGRADATION 59 -0.2952952 -1.0106977 0.43434343 0.531599 1.0 2790 tags=25%, list=5%, signal=27%
KEGG_RIBOFLAVIN_METABOLISM KEGG_RIBOFLAVIN_METABOLISM 15 -0.3412354 -0.99859875 0.44948453 0.5414934 1.0 970 tags=20%, list=2%, signal=20%
KEGG_BASAL_TRANSCRIPTION_FACTORS KEGG_BASAL_TRANSCRIPTION_FACTORS 35 -0.3005652 -0.9737199 0.43232325 0.5721228 1.0 6316 tags=34%, list=11%, signal=39%
KEGG_TIGHT_JUNCTION KEGG_TIGHT_JUNCTION 132 -0.239628 -0.9558175 0.50687623 0.5915945 1.0 7286 tags=37%, list=13%, signal=43%
KEGG_RETINOL_METABOLISM KEGG_RETINOL_METABOLISM 64 -0.2915373 -0.95459634 0.5078125 0.5849258 1.0 7556 tags=33%, list=14%, signal=38%
KEGG_OOCYTE_MEIOSIS KEGG_OOCYTE_MEIOSIS 113 -0.2431665 -0.9388851 0.51 0.6009056 1.0 3347 tags=19%, list=6%, signal=20%
KEGG_NICOTINATE_AND_NICOTINAMIDE_METABOLISM KEGG_NICOTINATE_AND_NICOTINAMIDE_METABOLISM 24 -0.2816277 -0.9379144 0.5614754 0.5936514 1.0 9961 tags=46%, list=18%, signal=56%
KEGG_VASOPRESSIN_REGULATED_WATER_REABSORPTION KEGG_VASOPRESSIN_REGULATED_WATER_REABSORPTION 44 -0.25599837 -0.89858055 0.6062992 0.64879495 1.0 6152 tags=32%, list=11%, signal=36%
KEGG_GLYCOSAMINOGLYCAN_DEGRADATION KEGG_GLYCOSAMINOGLYCAN_DEGRADATION 21 -0.31193912 -0.89115083 0.5891784 0.65139097 1.0 4479 tags=33%, list=8%, signal=36%
KEGG_STEROID_HORMONE_BIOSYNTHESIS KEGG_STEROID_HORMONE_BIOSYNTHESIS 55 -0.278576 -0.8738327 0.6335404 0.67026854 1.0 7556 tags=29%, list=14%, signal=34%
KEGG_P53_SIGNALING_PATHWAY KEGG_P53_SIGNALING_PATHWAY 68 -0.22496074 -0.8588028 0.6537678 0.6861591 1.0 6062 tags=31%, list=11%, signal=35%
KEGG_LYSINE_DEGRADATION KEGG_LYSINE_DEGRADATION 44 -0.24431083 -0.8397243 0.6252505 0.70744556 1.0 8786 tags=45%, list=16%, signal=54%
KEGG_GLYCEROLIPID_METABOLISM KEGG_GLYCEROLIPID_METABOLISM 49 -0.22987832 -0.8333343 0.73991936 0.70851815 1.0 7918 tags=35%, list=14%, signal=40%
KEGG_BLADDER_CANCER KEGG_BLADDER_CANCER 42 -0.23194371 -0.81799906 0.724 0.72467566 1.0 7053 tags=33%, list=13%, signal=38%
KEGG_HOMOLOGOUS_RECOMBINATION KEGG_HOMOLOGOUS_RECOMBINATION 28 -0.29652748 -0.8108077 0.64453125 0.72636735 1.0 2701 tags=21%, list=5%, signal=23%
KEGG_NITROGEN_METABOLISM KEGG_NITROGEN_METABOLISM 23 -0.25640678 -0.8048746 0.75211865 0.7259459 1.0 5032 tags=35%, list=9%, signal=38%
KEGG_PPAR_SIGNALING_PATHWAY KEGG_PPAR_SIGNALING_PATHWAY 69 -0.21100083 -0.7762355 0.8089431 0.7587283 1.0 6776 tags=29%, list=12%, signal=33%
KEGG_GLYCEROPHOSPHOLIPID_METABOLISM KEGG_GLYCEROPHOSPHOLIPID_METABOLISM 77 -0.18219732 -0.734347 0.863354 0.80739313 1.0 3528 tags=17%, list=6%, signal=18%
KEGG_GLYCOSAMINOGLYCAN_BIOSYNTHESIS_KERATAN_SULFATE KEGG_GLYCOSAMINOGLYCAN_BIOSYNTHESIS_KERATAN_SULFATE 15 -0.2612412 -0.70943046 0.81653225 0.8294112 1.0 3363 tags=20%, list=6%, signal=21%
KEGG_O_GLYCAN_BIOSYNTHESIS KEGG_O_GLYCAN_BIOSYNTHESIS 30 -0.19075926 -0.5783227 0.93439364 0.9485652 1.0 7056 tags=33%, list=13%, signal=38%
KEGG_PRIMARY_BILE_ACID_BIOSYNTHESIS KEGG_PRIMARY_BILE_ACID_BIOSYNTHESIS 16 -0.18043976 -0.5131337 0.97813123 0.9704786 1.0 6408 tags=31%, list=12%, signal=35%
